# Supplementary material for: The Spread of COVID-19 Crisis Communication by German Public Authorities and Experts on Twitter: Quantitative Content Analysis
Source: JMIR Public Health Surveill. 2021 Dec 22;7(12):e31834. doi: 10.2196/31834 (PMC8698804; doi:10.2196/31834)
Supplement: Multimedia Appendix 2 [file publichealth_v7i12e31834_app2.txt]

Multimedia Appendix 2: [Complete word lists]


A COVID-19 word list

#abstandsregeln
#adipositas
#aha+l+a
#ahaformel
#ahalregeln
#aktivgegencovid
#alleinezusammen
#alltagsmaske
#alltagsmasken
#altmaier
#anticoronademo
#anxiety
#aok
#app
#apps
#atemluft
#atemschutzmasken
#attilahildmann
#avocadolf
#b0108
#b1811
#b1912
#b2908
#b2909
#backtonewnormal
#bamresearch
#bat
#beherbergungsverbot
#berlinagainstcorona
#berlindemo
#berlinresearch50
#berlinsagtdanke
#bessereszutun
#betreuungsverbot
#bevölkerungsschutzgesetz
#bhakdi
#bioinformatics
#bioinformatik
#biomedicine
#biomedizin
#biontech
#biontechgründer
#biosample
#bleibensiegesund
#bovinecoronavirus
#buchmessedaheim
#bundespressekonferenz
#bzgAhygieneregeln
#chanasit
#charitevirology
#closedbutactive
#closedbutopen
#communitymasks
#cononavirus
#contacttracing
#contacttracingapp
#corona
#corona#impfzentren
#corona#konjunkturpaket
#corona#querfront
#coronaAmpel
#coronaapp
#coronaapps
#coronabedingt
#coronabedingungen
#coronabezug
#coronabonds
#coronabündnis
#coronabündnisse
#coronabündnisses
#coronacare
#coronacrisis
#coronadaten
#coronademo
#coronademos
#coronadeutschland
#coronadomizil
#coronadram
#coronaepidemie
#coronaherausforderungen
#coronahh
#coronaHHsondermitteln
#coronahilfsprogramm
#coronahotspot
#coronaimpfstoff 
#coronaimpfstoffe
#coronainfektionen
#coronainfektionszahlen
#coronainfizierte
#coronainfo
#coronajahr
#coronakrise
#coronakrisensituation
#coronalage
#coronaleugner
#coronalockdown
#coronalockdowns
#coronalsa
#coronamaßnahmen
#coronamehrbedarf
#coronapamdemie
#coronapandemie
#coronapatienten
#coronaregeln
#coronarlp
#coronarvirus
#coronaschulen
#coronaschutzimpfung
#coronaschutzimpfungen
#coronasituation
#coronasoforthilfehh
#coronasolidarität
#coronasoziologie
#coronatest
#coronatests
#coronavariante
#coronaviren
#coronavirus
#coronavirusde
#coronavirusdeutschland
#coronavirusinfektion
#coronavirusinfektionen
#coronaviruspandemic
#coronaviruspandemie
#coronavius
#coronawarnapp
#coronazeit
#coronazeiten
#coughactually
#covapp
#covid
#COVID19
#covid19australia
#covid19de
#covid19epidemie
#covid19fällen
#covid19forschung
#covid19iimpfung
#covid19impfstoff
#Covid19impfstoffe
#covid19impfstoffen
#covid19pandemie
#covid19pandemiekontrolle
#covid19shutdown
#covid19vaccines
#covid2019
#covid2019de
#covidioten
#dancethemask
#debunking
#debunking2020
#debunkinghandbook2020
#desinfektionsmittel
#desinformationskampagne
#deutscherkitapreis2020
#dfg
#dfg2020
#digitalessommersemester
#digitalgegencorna
#digitalgegencorona
#doktornwiehomburg
#dreamnowvisitlater
#drosten
#eindämmungsverordnung
#emerging
#emergingthreats
#engagement
#engagementideen
#engagements
#engagiert
#epidemic
#europagegencovid19
#europeansagainstcovid19
#fallzahlen
#falschpositive
#falsebalance
#fehlendermindestabstand
#ffp2
#ffp2Masken
#flattenthecurve
#flauschenthecurve
#förderaufruf
#förderbekanntmachung
#forschungsförderung
#freealuhut
#gangelt
#gemeinsamgegencorona
#genetik
#genomchirurgie
#genome
#genomeditiert
#genomeditierung
#genomeediting
#genomforschung
#genomics
#genschere
#gesichtsmaske
#gesichtsmasken
#gesundheitlicheungleichheit
#gfv
#goldeneraluhut
#goldeneraluhutlivestream
#grenzschließung
#haltdiefressebild
#hamsterkaeufen
#handhygiene
#hartaberfair
#heinsbergstudie
#hildmann
#homeoffice
#homeschooling
#homeworking
#hydroxychloroquine
#hygienehilft
#hygienemaßnahme
#hygienemaßnahmen
#hygieneplan
#hygienepläne
#hygienetipps
#hygienevorschrift
#hygienevorschriften
#impfdose
#impfdosen
#impfen
#impfenschützt
#impfgegnern
#impfluencer
#impfpflicht
#impfquoten
#impfschäden
#impfschadensausgleich
#impfschutz
#impfstatus
#impfsurveillance
#impftermin
#impftermine
#impfungen
#impfvorbereitung
#impfzentren
#inderkrisegelesen
#infektionen
#infektionsgeschehen
#infektionsrisiko
#infektionsschutzverordnung
#infographic
#janaauskassel
#johnshopkinscorona
#johnsnowmemo
#johnsnowmemorandum
#kitazu
#konjunkturpaket
#kontaktpersonenmanagement
#kontakttagebuch
#kontaktverfolgung
#kontaminanten
#krankheiten
#krankheitserreger
#krankheitslast
#krankheitssymptomen
#krise
#kurzarbeit
#kurzarbeitergeld
#landesimpfkoodinator
#landesimpfkoordinator
#landesimpfzentrum
#langzeitstrategie
#lernferien
#ligaderwahrenhelden
#lockdown
#lockdownlesson
#lockdownverlaengerung
#longcovid
#mask
#maskdiplomacy
#maskenatteste
#maskenmuffel
#maskenpflicht
#maskUp
#merkelpanic
#merscov
#merzcovid
#microbiology
#mikroben
#mikrobiologie
#mikrobiom
#mikrobiota
#mikroglia
#mikroorganismen
#molecularbiology
#molecularfarming
#molecules
#mrna
#mutation
#nachbarschaftschallenge
#nachbarschaftspreis
#ncov19
#ncov2019
#nichtsemester
#niedersachsengegencorona
#osternzuhause
#paktfürdiepflege
#pandemics
#pandemie
#pandemiemüdigkeit
#pcrtest
#pcrtests
#plurv
#präventionsstrategie
#prevent
#prevention
#quaranaenemitkids
#quarantaenemitkids
#querdenken
#querdenken711
#ratspraesidentschaft
#ratspräsidentschaft
#regelbetrieb
#remdesivir
#rethinkingchristmas
#rethinkinghealth
#ribosomes
#riechen
#risikokommunikation
#risikomanagement
#riskcommunication
#rkidashboard
#sarscov2
#sarscov2#antikörperstudien
#sarscov2maßnahmen
#sarscov2welle
#schulenundkitaszu
#schulezu
#schulschließung
#shutdowngermany
#socialdistancing
#socialmedia
#socialmediamanager
#sormas
#sormasbenefits
#spezifischenachtestungen
#stayhealthy
#stayhome
#stayhomechallenge
#StopTheSpread
#superbadtransmittablecontagiousawefulvirus
#systemrelevant
#talkshowprofessor
#togetherathome
#trackandtrace
#trumphascovid
#türklinken
#überbrückungshilfe
#ueberbrueckungshilfe
#uniklinikavscovid
#unitebehindscience
#vaccinenationalism
#vakzin
#vakzine
#vaxxed2
#versammlungsgesetz
#verschwoerungsdenken
#verschwörungsglauben
#verschwörungsmentalität
#virusmutationen
#warnapp
#weareinthistogether
#weihnachtsferien
#westayathome
#wirbleibenzuhause
#wirbleibenzusammen
#wirmiteinander
#wirschaffendas
#wirvsvirus
#wissenschaftkontrovers
#wissenschaftsfreiheit
#wissenschaftskooperation
#zerocovid
#zoonose
#zoonosen
#zusammenaufabstand
#zusammengegencorona
2019ncov
2019-nCov
7tageinzidenz
abstand
abstandhalten
abstands
abstandsregeln
abstrich
aerosol
aerosole
aerosolen
aerosolübertragung
aHA
ahal
aHA-L
alltagsmaske
alltagsmasken
altenheim
altenheime
aluhut
aluhüte
anticoronademo
anticoronademonstrant
anticoronademonstranten
anticoronademonstration
anticoronademonstrationen
anticoronamaßnahme
anticoronamaßnahmen
anticoronaproteste
anticoronaprotesten
antigen
antigenschnelltest
antigenschnelltests
antikörper
antikörpernachweis
antikörperstudie
antikörpertest
antikörpertests
astraZeneca
asymptotisch
asymptotischer
atemnot
atemschutzmaske
atemschutzmasken
ausgangssperre
b117
beatmung
beatmungsgerät
beatmungsplatz
beatmungsplätze
beherbergungsverbot
bergamo
beschränkungsmaßnahme
beschränkungsmaßnahmen
bewegungsradius
bfrcoronamonitor
bfrcoronamonitors
biontech
biontechimpfstoff
biontechpfizer
bleibensiegesund
bovinecoronavirus
cases
clusterevent
clusterisolierung
clusterstrategie
conspiracy
containment
corona
coronaaccount
coronaaccounts
coronaalltag
coronaampel
coronaansteckungsgefahr
coronaantikörper
coronaantikörperstudie
coronaantikörpertest
coronaantikörpertests
coronaapp
coronaapps
coronaauflage
coronaauflagen
coronaausbruch
coronaausbruchs
coronabedingt
coronabedingte
coronabedingten
coronabedingungen
coronabekämpfungsverordnung
coronabericht
coronaberichterstattung
coronabeschränkung
coronabeschränkungen
coronabetten
coronabewegung
coronabezogen
coronabezogene
coronabezogenen
coronablues
coronabriefing
coronabündnis
coronabündnisse
coronabürgertelefon
coronacheck
coronadatadonation
coronadaten
coronadatenanalyse
coronadatenspende
coronadatenspendeapp
coronademo
coronademonstranten
coronademonstration
coronademonstrationen
coronademos
coronadiktatur
coronadms
coronadunkelziffer
coronadunkelziffern
coronaedition
coronaeffekt
coronaeffekte
coronaeffekten
coronaeindämmung
coronaeindämmungsverordnung
coronaeinschränkung
coronaeinschränkungen
coronaepidemie
coronaerkrankung
coronaerkrankungen
coronaerstehilfebox
coronaexperte
coronaexperten
coronaexpertinnen
coronaexpertise
coronafall
coronafälle
coronafallzahlen
coronafeier
coronafeiern
coronaferien
coronaforschung
coronagenesene
coronageschädigte
coronagroßredner
coronahelfer
coronahh
coronahilfe
coronahilfegesetz
coronahilfen
coronahilfspaket
coronahomeoffice
coronahotline
coronahotspot
coronahotspots
coronaignoranz
coronaimpfdosis
coronaimpfstoff
coronaimpfstoffe
coronaimpfstoffforschung
coronaimpfstoffs
coronaimpfstoffstudie
coronaimpfstrategie
coronaimpfung
coronaimpfungen
coronaimpfzentrum
coronainfekt
coronainfektion
coronainfektionen
coronainfektionsrisiko
coronainfektionszahl
coronainfektionszahlen
coronainfizierte
coronainfizierten
corona-infizierten
coronainfo
coronainformation
coronainformationen
coronajahr
coronakarte
coronakatastrophe
coronakollaps
coronakommunikation
coronakonferenz
coronakontrolle
coronakram
coronakranke
coronakrise
coronakrisenstab
coronakrisenstabs
coronakrisenzeit
coronal
coronalage
coronaleugner
coronaleugnerinnen
coronaleugnern
coronaliste
coronalockdown
coronalockdowns
coronalockerung
coronalockerungen
coronamaßnahme
coronamaßnahmen
coronaneuinfektion
coronaneuinfektionen
coronanews
coronanovemberhilfe
coronaopfer
coronapaket
coronapandemie
coronapaniker
coronapaper
coronapapier
coronaparty
coronapatient
coronapatienten
coronapodcast
coronapolitik
coronapositiv
coronapositive
coronaprämie
coronaprämien
coronaprognose
coronapropaganda
coronaprophylaxe
coronaprotest
coronaprotestbewegegung
coronaproteste
coronaprotesten
coronapseudoexperte
coronapseudoexperten
coronarat
coronarebellenbewegung
coronaregel
coronaregeln
coronaregelung
coronaregelungen
coronarisiko
coronarisikogebiet
coronarisikogebiete
coronarisikogebieten
coronarna
coronaschnelltest
coronaschnelltests
coronaschockstrategie
coronaschutz
coronaschutzimpfung
coronaschutzimpfungen
coronaschutzverordnung
coronaschutzverordnungen
coronaseite
coronashutdown
coronasicherheitsabstand
coronasituation
coronaskeptiker
coronaskeptikers
coronasoforthilfe
coronasoforthilfehh
coronasoforthilfen
coronasoforthilfeprogramm
coronasoforthilfeprogramms
coronasorgen
coronasoziologie
coronastatistik
coronastrategie
coronastrategien
coronastudie
coronastudien
coronaszenarien
coronaterror
coronaterrors
coronatest
coronatestern
coronatests
coronateststation
coronateststationen
coronateststrategie
coronateststreifen
coronatestzentrum
coronatestzentrums
coronathesen
coronatote
coronatoten
coronatracingapp
coronauntersuchungsstellen
coronaupdate
coronavariante
coronavarianten
coronaverdacht
coronaverdachtsfall
coronaverdachtsfälle
coronaverdachtsfällen
coronaverharmloser
coronaverharmlosern
coronaverordnung
coronaverordnungen
coronaverordung
coronaverorndung
coronaverschwörungsideologie
coronaviren
coronavirenkonzentration
coronavirus
coronaviruscovid19
coronaVirusDE
coronavirusepidemie
coronaviruserklärthreads
coronaviruses
coronavirusexperte
coronavirusexperten
coronavirusfall
coronavirusfälle
coronavirusfällen
coronavirusforscherin
coronavirusimpfstoff
coronavirusimpfstoffe
coronavirusimpfstoffen
coronavirusimpfstoffs
coronavirusinfektion
coronavirusinfektionen
coronaviruskarte
coronaviruskrise
coronavirusmutation
coronavirusmutationen
coronaviruspandemie
coronavirusproteine
coronavirusrelated
coronavirusszenarien
coronavirusthematik
coronavirusupdate
coronavirusupdates
coronavirusvariante
coronavirusvarianten
coronavirusverordnung
coronavirusvirus
coronaviruszeiten
coronavo
coronawahrheit
coronawarn
coronawarnapp
corona-warn-app
coronawelle
coronawirkstoff
coronawissen
coronawissens
coronazahlen
coronazeit
coronazeiten
covid
COVID_19
covid19
covid-19
covid19antikörpertest
covid19antikörpertests
covid19ausbruch
covid19ausbruchs
covid19dashboard
covid19einschränkungen
covid19epidemie
covid19erkrankung
covid19erkrankungen
covid19fall
covid19fälle
covid19fällen
covid19fallzahlen
COVID19germany 
covid19impfstoff
covid19impfstoffe
covid19impfstoffen
covid19impfung
covid19infektion
covid19infektionen
covid19lockdown
covid19pandemie
covid19patient
covid19patienten
covid19patientinnen
covid-19-patientinnen
covid19recherchefonds
covid19reisewarnung
covid19situation
covid19teststelle
covid19theorie
covid19vaccines
covid19verlauf
covid19verläufe
covid19verläufen
COVID2019
covidfall
covidfälle
covidfree
covididiot
covididioten
covidimpfung
covidimpfungen
covidiots
covidkranke
covidnorms
covidpatient
covidpatienten
covidpresse
covidsymptome
covidtodesfälle
covidtote
covidtoten
crisis
curevac
desinfektionsmittel
desinfektionsmitteln
distancing
distanz
distanzlernen
downloads
dunkelziffer
ebolacovid
eindämmungsverordnung
einlasskontrollen
einreisequarantäne
einreiseverbot
einreiseverbote
einschränken
einzelfallverfolgung
einzelfallverfolgungen
epidemic
epidemie
epidemisch
epidemische
epidemischen
exponential
exponentialeswachstum
exponentialwachstum
exponentiell
exponentiellen
exponentielles
faceshield
faceshields
fälle
familienfeier
familienfeiern
fauci
ffp2
ffp2maskenpflicht
fieber
filter
folgeschäden
gelüftet
gelüftete
geruch
geruchs
geschmack
geschmacks
gesichtsmaske
gesichtsmasken
gesundheitspersonal
gfv
gottesdienstverbot
greatbarringtondeclaration
grippe
hamsterkäufe
hamsterkäufer
hände
händewaschen
hause
hefe
heinsberg
heinsbergstudie
herbstwelle
herdenimmunität
homeoffice
homeschooling
hotspotstrategie
husten
hybridunterricht
hydroxychloroquine
hygiene
hygienekonzept
hygienemaßnahme
hygienemaßnahmen
hygienepläne
hygieneregeln
hygienetipps
hygienevorschrift
hygienevorschriften
hygienplan
icus
impf
impfallianz
impfangebot
impfdose
impfdosen
impfdosis
impfen
impffortschritt
impfgegner
impfgegnern
impfkampagne
impfluencer
impfpflicht
impfqouten
impfquote
impfschaden
impfschäden
impfstatus
impfstoff
impfstoffe
impfstoffen
impfstoffentwicklung
impfstoffproduktion
impfstoffprojekte
impfstoffversorgung
impfstrategie
impfsurveillance
impftermin
impftermine
impfung
impfungen
impfvorbereitung
impfwillig
impfwillige
impfzentren
impfzentrum
impfzwang
infection
infektgeschehen
infektgeschehens
infektion
infektionen
infektionsfälle
infektionsgefahr
infektionsgeschehen
infektionsgeschehens
infektionsketten
infektionsschutz
infektionsschutzes
infektionsschutzmaßnahmen
infektionsschutzverordnung
infektionszahlen
infektzahl
infektzahlen
infodemie
infodemisch
intensivbettenkapazitäten
intensivbettkapazität
intensivbettkapazitäten
intensivstation
intensivstationen
intubieren
intubiert
inzidenz
inzidenzwert
inzidenzzahlen
isolieren
jahrhunderpandemie
janaauskassel
johnsnowmemorandum
kinderbetreuung
kinderkrankengeld
kitabetrieb
kitas
kn95
kontakt
kontaktbeschränkung
kontaktbeschränkungen
kontakte
kontaktfrei
kontaktlos
kontaktnachverfolgung
kontaktperson
kontakttagebuch
kontakttagebuchs
krankheitssymptome
krankheitssymptomen
krankheitsverlauf
krankheitsverläufe
krise
kurzarbeit
kurzarbeiter
kurzarbeitergeld
kurzshutdown
kurzzeitshutdown
ladenschlieáung
landesimpfzentrum
langzeitfolgen
langzeitlockdown
langzeitnebenwirkungen
langzeitstrategie
lanz
lernferien
lieferengpass
lieferengpässe
lieferengpässen
ligaderwahrenhelden
lobbyismus
lockdown
lockdownbeschluss
lockdownfolgen
lockdownlesson
lockdownlight
lockdownmaßnahmen
lockdownpresent
lockdowns
lockdowntage
lockerung
lockerungen
longcovid
lüften
luftnot
maischberger
mask
maske
masken
maskenattest
maskenatteste
maskenmuffel
maskenpflicht
maskenverweigerer
masks
maskup
massencoronatests
mcovid19impfstoffe
medizinischespersonal
medizinnotstand
medizinpersonal
mehrfachtestung
menschenansammlung
menschenansammlungen
mindestabstand
ministerpäsidentenkonferenz
ministerrat
modellierungstool
moderna
mrna
mrnaimpfstoff
mrnaimpfstoffe
mrnaimpfstoffen
mrnaimpfstoffs
mundnasebedeckung
mundnasenbedeckung
mundnasenbedeckungen
mundnasenmaske
mundnasenschutz
mutanten
mutation
mvasars2
nachweisrate
nachweisraten
nasenabstrich
nasenabstriche
ncov19
ncov2019
nCov2019 
neuinfekt
neuinfektion
neuinfektionen
neuinfiziert
neuinfizierte
neuinfizierten
nichtkontaktfrei
nichtkontaktfreien
nocovid
notbetreuung
obesity
öffnungsschritt
öffnungsschritte
onlinecovid19lagebericht
opmasken
outbreak
oxygen
pandemic
pandemics
pandemidynamik
pandemie
pandemiebedingt
pandemiebekämpfung
pandemiemüdigkeit
pandemien
pandemiesituation
pandemiewelle
päsenzunterricht
patient
patienten
pcr
pcrtest
pcrtests
pcruntersuchung
personenzahl
pfizer
pflegebedürftig
pflegebedürftige
pflegebedürftigen
pflegebonus
pflegeeinrichtung
pflegeheim
pflegeheime
pflegekräfte
pflegenotstand
plurv
pneumokokkenimpfung
pneumovax
positivefalse
postcoronafeier
präcovid
präsenzunterricht
präsymptomatisch
präsymptomatische
präventionsparadox
pressebriefing
presymptomatic
prevenar
prevention
produktsicherheit
quarantaenemitkids
quarantäne
quarantänepflicht
quarantine
querdenken
querdenken711
querdenker
querdenkerszene
raredisease
raumluftfilter
reduzieren
regelungen
reiserückkehrende
reiserückkehrer
remdesivir
reporduktionszahlen
reproductionrate
reproduktionszahl
restrictions
risiken
risiko
risikobegegnung
risikobegegnungen
risikoermittlung
risikogebiet
risikogebiete
risikogebieten
risikogruppe
risikogruppen
risikopatient
risikopatienten
risk
riskpatient
riskpatients
risks
rnaimpfstoff
rtwert
rtzahl
rückkehrer
rückverfolgung
rückverfolgungen
runter
runterbringen
rwert
rwertschwellen
SARS
sars1
sarsausbruch
sarscov
SARSCoV2
SARS-CoV-2
sarscov2ausbruch
sarscov2erreger
sarscov2erregernachweis
sarscov2impfstoff
sarscov2pandemie
sarscov2viren
sarscov2welle
sarsviren
sarsvirus
schaltkonferenz
schnellpcr
schnelltest
schnelltests
schoolopening
schulen
schulöffnung
schulöffnungen
schulschlieáung
schulschlieáungen
schulschliessung
schulschliessungen
schulstart
schutzausrüstung
schutzausrüstungen
schutzmaske
schutzmasken
schutzvorkehrungen
schutzwirkung
schwellenwert
schwellenwerte
schwellenwertes
selbstquarantäne
selbsttest
selbsttests
senioren
sequencing
sequenzierungsdaten
seuchenprävention
shutdown
shutdowns
siebentageinzidenz
socialdistance
socialdistancing
soforthilfe
soforthilfen
sommershutdown
sperrstunde
sperrstunden
sterbezahlen
sterblichkeitszahlen
stoppcoronaapp
südafrika
supercorona
superspreader
superspreadern
superspreading
superspreadingereignisse
supersprederevent
symptom
symptome
symptoms
systemrelevant
teillockdown
telegram
telegramkanal
test
testen
testing
testkapazität
testkapazitäten
testpriorisierung
tests
teststrategie
testung 
testverordnung
testverpflichtung
testverpflichtungen
testzahl
testzahlen
todesfälle
todeszahl
todeszahlen
toilettenpapier
transmission
triage
triageentscheidung
türklinke
türklinken
überlastet
ukmutation
uk-mutation
uk-mutationen
undertesting
untertestung
usimpfstoff
usimpfstoffs
vaccinated
vaccination
vaccinations
vaccine
vaccines
vakzin
vakzine
variant
varianten 
vax
verbreitung
verlauf
verläufe
verschwörung
verschwörungen
verschwörungsideologie
verschwörungsideologien
verschwörungsmythen
verschwörungstheorie
verschwörungstheorien
viren
virologe
virologen
virologist
virus
viruses
viruslast
viruslasten
vulnerabel
vulnerable
warnapp
warnmeldung
warnmeldungen
welle
wellenbrecher
wellenbrechershutdown
wuhan
zerocovid
zielinzidenz
zoonose
zugelassen
zuhause
zulassung
zulassungssstudie
zulassungsstudien


B non-COVID-19 word list

#0108
#0711radelt
#1000sicherewünsche
#100jahredsp
#100prozentniedersachsen
#112live
#11tesgebotde
#150jahrerwth
#16days
#17juni1953
#1ma
#1mai
#1mai2020
#2016
#2020
#2020election
#2021
#2021jlid
#20jahre20momente
#3000followers
#30jahredeutscheeinheit
#30jahreeinheit
#30jahreeins
#30jahrevereintforschen
#36c3
#36c3vortrag
#3d
#3ddruck
#3ddrucker
#3dmicroscopy
#3dprinting
#3r
#3rkonzepts
#3satwissen
#48hwilhelmsburg
#4g#lte
#4genderstudies
#6staunenswerte
#70jahreard
#75befreiung
#86cent
#8mai1945
#911memorial
#911neverforget
#9november
#a14
#a2
#a68a
#a8
#aachenervertrag
#abdrift
#abelprize2020
#abenteuer
#abfall
#abfallgesetz
#abgase
#ableismtellsme
#abo
#abteilung
#abteilungsleitung
#abwärme
#abwasser
#academia
#academiavsindustry
#academicchatter
#academiclife
#academictwitter
#academies
#acatechamdienstag
#accelerator
#accessible
#acenano
#achterbahnfahrt
#acrylamid
#ad
#additivefertigung
#additivemanufacturing
#adelsberger
#adimon
#adlershof
#adoptionshilfegesetz
#advent
#adventcalendar
#adventcalender
#adventskalender
#adventszeit
#aedesalbopictus
#aeging
#afd
#africa
#afrika
#afrikanischeschweinepest
#afrorc70
#ägäis
#agarart
#ägd
#ageing
#agentbasedmodelling
#agh
#agrarbetriebe
#agrargipfel
#agrarlandschaft
#agrarpolitik
#agricultural
#agriculture
#ahmadrezadjalali
#ahnen
#ahnrw
#ahr
#ahrradweg
#ai
#ai4h
#aibased
#aids
#aidshiv
#aidssituation
#aidsvirus
#air
#airpollution
#airquality
#akademien
#akademienprogramm
#akademiktryoshnikov
#akku
#akkus
#aknz
#aknzseminare
#aknzseminars
#aktionabbiegeassistent
#aktionpsych
#aktionsbox
#aktionstag
#aktionswocheseelischegesundheit
#aktiont4
#aktiv
#aktivismus
#aktivität
#akustik
#akw
#alaaf
#algae
#algen
#algenmassenentwicklungen
#algorithm
#algorithms
#algorithmus
#alkohol
#alkoholembryopathie
#alkoholfasten
#alkoholfastenaktion
#alkoholfrei
#alkoholfreisportgenießen
#alkoholkonsum
#alkoholkonsums
#alkoholprävention
#alkoholrausch
#alkoholspiegel
#alkoholverbot
#alkoholwerbeverbot
#all
#allebekloppt
#allergicdiseases
#allergie
#allergien
#allergies
#allergology
#allerheiligen
#allerseelen
#allesbeimneuen
#allianzwissenschaft
#alloys
#alltagsrassismus
#alltagstipps
#allulose
#almansgegenrassismus
#alpbach
#alpha
#alphafold
#alsenplatz
#alsmerkmals
#alster
#alsterbilleelbe
#alsterbilleelbeparks
#alsterfleet
#alternativmedizin
#alternativmediziner
#alternsforschung
#alterrecyclinghof
#älterwerdeninbalance
#altmark
#altona
#aluminium
#alumni
#alwaysproud
#alzheimer
#alzheimers
#alzheimerwirkstoffkandidaten
#amadeuantonio
#amazinggrace
#amazon
#amazonas
#amazonrainforest
#ammensprache
#ammensprachechallenge
#ammerland
#ammersee
#amr
#amrglg
#amyloidose
#amyloidosis
#andernach
#andersalsdudenkst
#andiesemtag
#anerkennungsstelle
#angefragtangesagt
#angehörigenentlastungsgesetz
#anglerfish
#animal
#animalbehavior
#animalstudyregistry
#animationsfilm
#ankommen
#anopheles
#ansehen
#antarktis
#anthroposophen
#anthroposophie
#antibiotic
#antibioticresistance
#antibioticresistancesymbol
#antibiotics
#antibiotika
#antibiotikaforschung
#antibiotikaresistenz
#antibiotikaresistenzen
#antibiotikatherapie
#antibiotikum
#antidiskriminierungsstelle
#antidoping
#antisemitisms
#antisemitismus
#antisemitismusfragen
#antitranspirantien
#antoinette
#antrittsbesuch
#ants
#anwärter
#anwärtergeneration
#aortenklappenstenose
#aortenstenose
#apfel
#äpfel
#apollo
#apollo14
#apothekern
#appliedepidemiology
#approbation
#aquakulturbetriebe
#ar
#arbeitsleben
#arbeitslose
#arbeitslosen
#arbeitslosigkeit
#arbeitsmarkt
#arbeitsplatz
#arbeitsplätze
#arboviren
#arbovirology
#arbovirus
#arboviruses
#archaeogenetics
#archaeology
#archäogenetik
#archäologievomkanapee
#archeochats
#architekt
#architekten
#architektur
#arctic
#arcticocean
#ard
#ardalpha
#ardmediathek
#arendsee
#ariadne
#ariane6
#aric
#arktis
#armageddon
#ärmelhoch
#ärmelhochrlp
#arminmuellerstahl
#armut
#armutsrisiko
#art
#artenschutz
#artenschutzkriminalität
#artensterben
#artenverlust
#artenvielfalt
#arthritis
#artificialintelligence
#artkis
#arts
#arzneipflanze
#arzneistoffe
#aschermittwoch
#askgenzel
#askingforafriend
#asonnetaday
#asp
#aspensecurity
#assistenz
#äste
#asteroidbelt
#astrologie
#astrometrie
#astrometriesatelliten
#astronomie
#astronomy
#astrophysicist
#astrophysics
#astrophysik
#astrophysiker
#astrophysikerinnen
#asylrecht
#atf
#atiz
#atlasv
#atommüll
#audi
#audiodeskription
#audioversion
#aufgabenspektrum
#aufsichtsrat
#aufsichtsrates
#aufstiegsbonus
#auftrag
#augenheilkunde
#augsburgerallgemeinelive
#aurich
#ausbildung
#ausbildungen
#ausbildungsangebot
#ausbildungsplatz
#ausbildungsplätze
#auschwitz
#auschwitz75
#auschwitzbirkenau
#ausderpraxislernen
#ausgezeichnet
#ausgleichsabgabe
#ausgrenzung
#auslandsaufenthalt
#auslandsberichterstattung
#ausmalbilder
#ausschreibung
#außenalster
#außerhalb
#ausstellung
#ausstieg
#australien
#auszählung
#auszeichnung
#auszubildende
#auszubildenden
#auszubildendenforum
#authoritarian
#auto
#autoantibodies
#autoarm
#autobahnschilder
#autofrei
#autofreiertag
#autogipfel
#autokorrektur
#automation
#automatisierung
#automobilindustrie
#automobilität
#automotive
#autonomenfahren
#autonomousdriving
#autumn
#avocados
#awesomemicrobes
#awi
#awidirektorin
#awiforschende
#awis4future
#awistudie
#awiüberwinterungsteam
#awiwissenschaftler
#awm
#aworldwithout1
#axelprahl
#azofarbstoffe
#azubi
#azubis
#azubiticket
#baby
#babynahrung
#babys
#bach
#bachelorpflege
#bachfest
#bachrocks
#bachwochen
#bacilluscereus
#backtonewnormal
#bacteria
#bacterialgenomics
#bacterias
#bacterium
#bacteroides
#badegewässer
#badegewässern
#badegewässerqualität
#baden
#badesaison
#badeseen
#badestellen
#bafög
#baföganspruch
#bagfa
#bagfafortbildungsreihe
#bagger
#bahn
#bakinghmgu
#bakterien
#bakteriophagen
#ballindamm
#balloon
#balticgender
#balticsea
#balzstimmung
#bambusware
#bamresearch
#barbarastollen
#barcoding
#bari
#bariförderprogramm
#bärlauch
#barleben
#barrierefrei
#barrierefreie
#barrierefreiheit
#barrieren
#bärtierchen
#baseballschlaegerjahre
#baseballschlägerjahre
#baseballschlägerjahrekurzfilme
#basicresearch
#bastelei
#batterie
#batterieforschung
#batteriekompetenzzentrum
#batterien
#batterietechnologie
#battery
#batteryday
#bauchgefühl
#baufinanzierung
#bauforum2019
#bauhaus
#bauhaus100
#bauhausdessau
#bauhausfest
#bauhausjubiläum
#baulandmobilisierungsgesetz
#baulicherbevölkerungsschutz
#baumanagement
#bäume
#baumholder
#baustelle
#bautzen
#bavaria
#bbk
#bbkforschung
#bbkvirtuell
#bcereus
#beamte
#bee
#beer
#beerenfrüchte
#bees
#beethoven
#befragung
#befreiung
#befreiung75
#begutachtungsbereich
#behavioralvalentines
#behinderung
#behinderungen
#behördenspiegel
#beirut
#beirutexplosion
#bellevue
#bennu
#ber
#beratungsstellen
#bergedorf
#bergen
#bergenbelsen
#bergenbelsen75
#berichterstatter
#berlin
#berlin2908
#berlinale
#berlinale2020
#berlinalepressecafe
#berlinbrains
#berliner
#berlinerbadegewässern
#berlinerfahren
#berlinerleben
#berlinmitte
#berlins
#berlinscienceweek
#berlinsciencweek
#berlinualliance
#berlinualliancecommunity
#berlinualliancepartnerinnen
#bernau
#bernburg
#bernsteinconference
#berufe
#berufliche
#beruflicheinklusion
#berufsanerkennung
#berufsfeuerwehr
#bessy2
#bestäubung
#bestteam
#besucher
#betacells
#betapictorisc
#beteiligung
#beteiligungsportal
#betelgeuse
#bethlehem
#betriebsrat
#betriebsrätegesetz
#bevorratung
#bevsmag
#bewegung
#bewegungsförderung
#bewegungsstörungen
#bewegungsübungen
#bewerbertag
#bewerbung
#bewerbungen
#bewerbungsendspurt
#bewerbungsschluss
#bewirtschaftung
#beziehungsprobleme
#bezirke
#bezirksverwaltungen
#bfr2go
#bfwnordverbandstag
#bgbi
#bgbl
#bibabuze
#biber
#bibliothek
#bid
#biden
#bidenadministration
#bienen
#bier
#bigbang
#bigdata
#bigpicture
#bih
#bihprof
#bikes
#bild
#bilddesmonats
#bildlive
#bildung
#bildungscampus
#bildungsministerin
#bingen
#bingewatching
#bio
#bio#kontrolleur
#biobank
#biobanking
#biochemistry
#biodiversa
#biodiversitaet
#biodiversität
#biodiversity
#biodiversity2020
#biodiversityday
#bioenergie
#bioenergiesysteme
#bioeng2020
#bioengineering
#biofilme
#biogasanlagen
#biogents
#bioinformatik
#biokapazität
#biokunststoffe
#bioland
#biolandwirtschaft
#biolebensmittel
#biologicalimaging
#biology
#biomasse
#biomassepartnerschaft
#biomaterialforschung
#bionnale
#bioökonomie
#bioökonomierat
#biophysics
#bioprinting
#bioregionalpreis
#bioregionalpreises
#biosphärenreservat
#biosprit
#biotechniques
#biotechnologie
#biotechnology
#bipa
#birds
#birdsongs
#birkenfeld
#birthday
#bischofskonferenz
#biskit
#bisphenol
#bisphenola
#bitburg
#bitterfeld
#bitterfeldwolfen
#bittewas
#biundesrat
#bizplay
#blackboxscience
#blackcaps
#blackfriday
#blackhole
#blackholes
#blacklivesmatter
#blackout
#blackouttuesday
#bladdercancer
#blankenrath
#blasenkrebs
#blasphemyday
#blaualgen
#blaualgenblüten
#blaubeuren
#blaulichtfamile
#blaulichtfamilie
#blaumeise
#blausäure
#blauweiß
#blei
#blindenschrift
#blm
#blockchain
#blog
#blue
#bluetooth
#blumen
#blut
#blutinformationssystem
#blutprodukten
#blutsicherheit
#blutspende
#blutspendeausschluss
#blutspenden
#blutspendeverbot
#bmm
#bnitm
#boden
#bodenfeuchte
#bodensdatenarchiv
#boerde
#bokniseck
#bolsonaro
#bombenfund
#bonemineraldensity
#böning
#bonn
#bonnererklärung
#bonusticket
#bookascientist
#booklet
#bornavirus
#borreliose
#boston
#bottromycin
#botulismus
#bpa
#bpk
#br50
#brafo
#braille
#brain
#braincirculation
#braincity
#braincityberlin
#braindevelopment
#braintumors
#brandanschlag
#brandenburgswissenschaft
#brandschutz
#braunkohleregion
#breakingbad
#breisach
#breitbachpreis
#breitband
#breitbandausbau
#breitscheidplatz
#brennstoffemissionshandel
#brennstoffzelle
#brexit
#brexitday
#brexiteve
#brexitverhandlugen
#brexitverhandlungen
#bronzeage
#brücke
#brustkrebs
#brvorsitzsachsenanhalt
#brvorsitzsachstenanhalt
#bs
#bsnpowerhouse
#bua
#büchenbeuren
#buchhandlungspreis
#buchmessedaheim
#budenheim
#budgetsgekürzt
#buhrow
#bundesjagdgesetz
#bundeskonferenzfrauengesundheit
#bundespolizeifliegergruppe
#bundesratsgebäude
#bundesratsinitiative
#bundeswehr
#bündnisfürintegration
#buntstattbraun
#buntstattbraunkundgebung
#burgard
#bürgerbeteiligung
#bürgerdialog
#bürgerdialoge
#bürgerengagement
#bürgerfernsehen
#bürgerhäuser
#bürgermeister
#bürgernähe
#bürgerreport2019
#burghalle
#burn
#bürokratieabbau
#burschenschaften
#buschbiomasse
#buschfeuer
#bushmeat
#bvlunterwegs
#bvrregiev
#bwd
#bwdpreis
#bwegt
#bwjobs
#bwtrifftlsa
#bwtrifftsn
#bzgaalkoholspiegels
#c2020
#c2c
#cachexia
#cadborosaurus
#cadmium
#cafecentral
#cake
#calculus
#california
#call
#callforapplication
#callforproposals
#camembert
#camp
#campsommer
#campus2030
#campusmartinsried
#campylobacter
#cancer
#cancerresarch
#cancerresearch
#cancertherapy
#candystorm
#cannabis
#cap
#capitol
#capitolbuilding
#cappuccino
#car
#carbon
#carbon2chem
#carbonneutral
#carbonstorage
#careersthatmatter
#careerstory
#carfreeday
#cargo
#cargo#bikes
#carlsagan
#carlzuckmayermedaille
#carryon
#cart
#catalysis
#catcontent
#catnip
#cats
#catsoftwitter
#cavepainting
#cbd
#cbrn
#cccc
#ccs
#ccs2020
#ccshypercharger
#cdiff
#cdu
#cephalopods
#ceres
#cern
#cernandsociety
#chagasdisease
#chancen
#chancengleichheit
#change5
#chanukka
#chanukkakitsch
#chanukkalicht
#chanukkasameach
#chapeau
#charpentier
#checkliste
#chefredaktion
#chemie
#chemieindustrie
#chemienobelpreis
#chemikalien
#chemistry
#chemistrynobelprize
#chemnitz
#chemnobel
#chemotherapie
#chemotherapy
#chh
#chhberlin
#chiasamen
#chickadees
#chile
#chimie
#china
#chlamydien
#chlamydieninfektionen
#chlorbleiche
#chlorophyll
#cholesterin
#cholesterinsekung
#cholesterinsenker
#cholesterinsenkung
#cholesterinspiegel
#christbaum
#christchurch
#christihimmefahrt
#christkindlmarkt
#christmastree
#christoph
#christoph31
#christophschmelzerpreis
#chucknorris
#chulalongkorn
#cichlid
#cichutek
#ciguatoxine
#ciokrebs
#ciprofloxacinresistant
#circadian
#cispa
#cispainnovationcampus
#cities
#citizenscience
#cityofdances
#civilizationdiseases
#cleanairforall
#cleanenergy
#cleanenergyeu
#clearingstelle
#clickbait
#climate
#climatechange
#climateneutral
#climateneutraleu
#climatepolicy
#climateprotection
#climateresearch
#climathon
#clubderrinteressierten
#clusterbuster
#clusterkopfschmerz
#cmv
#cn
#cnrsinternational
#co2
#co2emissionen
#co2preis
#co2steuer
#cochem
#cocktails
#code4green
#codexsecretary
#coffee
#coffeetogo
#cohesion
#cola
#colmar
#comet
#comet67p
#comic
#comics
#comingout
#comingoutday
#communication
#complexityexplorable
#computationalbiology
#computationalhealth
#computationalpharmacogenomics
#computerspiel
#computervision
#concon20
#condor
#connectednetflix
#connectednetflix
#contentcreators
#controlling
#cordulastratmann
#corplenary
#corporatedesign
#cosmickiss
#cosmo
#cosmoprojekt
#cosmotech
#countdown
#coutdown
#cradletocradle
#creatables
#crewdragon
#crewdragonraumschiff
#croi
#croi2020
#crowdfarming
#cryoem
#cryoet
#cryptosporidia
#cryring
#crystals
#csd
#csdhamburg
#cta
#cteam
#culex
#culexbild
#culicoides
#cultural
#culturedoesntstop
#cuxhaven
#cxcl11
#cxcr3alt
#cyberagentur
#cyberbunker
#cybercrime
#cybermobbing
#cybersecurity
#cybersicherheit
#cybersicherheitsagentur
#cyberspaceiac2020
#cybervalley
#cytomegalovirus
#d16
#daad
#daaward
#dahme
#dailydrone
#damals
#dämmmmaterial
#dampfen
#dampstiftung
#danube
#darm
#darmkrebs
#darmkrebsmonat
#darwin
#dashh
#dasistbioökonomie
#dataanalysis
#dataharvest
#datathon
#dataviz
#datenkraken
#datenmanager
#datensammelgesetze
#datenschutz
#datenschutztag
#datenspeicher
#datenwissenschaften
#daun
#davos
#dawnchorus
#dayofthegirl
#dbdd
#dbdk20
#dbfl2020
#ddj
#ddj_lokal
#ddjlokal
#ddjmeetup
#ddr
#ddt20
#ddt2020
#de
#deathmarch
#debate2020
#debatescience
#deepfakes
#deeplearning
#deepsea
#deforestation
#degam
#degs
#deichflitzer
#deineorganedeineentscheidung
#deinfilmineinerwoche
#dekarbonisierung
#delir
#demenz
#demenzforscher
#demenzstrategie
#demeter
#demeterbäuerin
#demis
#democracy
#demografie
#demografiepreis
#demografietage
#demografischenwandels
#demografischerwandel
#demographics
#demographie
#demographischerwandel
#demography
#demokratie
#demokratie2020
#demokratieförderung
#demokratiekonferenz
#demokratietag
#demokratieum12
#demoktriekonferenz
#dengue
#denisovans
#denkmalschutz
#denknachbevorduetwasteilst
#denkwerkstatt
#dentistry
#denv
#depression
#depressionen
#dernächsteschritt
#desertificationanddroughtday
#designxport
#desy
#desy60
#desydirektor
#deutschebischofskonferenz
#deutscheeinheit
#deutschekrebshilfe
#deutscheneinheit
#deutscherkitapreis2021
#deutschestiftungdenkmalschutz
#deutscheturnerjugend
#deutschfranzoesischertag
#deutschlandvonoben
#devtox
#dfb
#dfg2020
#dgs
#dgsf
#dgv
#dhc20
#diabetes
#diabetesconference2021
#diabetesinformationsportal
#diabetesmellitus
#diabetessurveillance
#diabets
#diabtesmellitus
#dialogtourvereineundsteuerrecht
#diedebatte
#diekänguruchroniken
#diekbek
#dienst
#dienstleistungen
#diet
#dieuhrtickt
#diga
#digasummit
#digaverzeichnis
#digberlin
#digitalakademie
#digitalbw
#digitalcourage
#digitaldivide
#digitaleagenda
#digitalearth
#digitaleintelligenz
#digitalemobilität
#digitalepathologie
#digitalesdorf
#digitaletransformation
#digitalfestival2020
#digitalforum
#digitalhealth
#digitalisierung
#digitalisierungsbeirat
#digitalisierungsstrategie
#digitalization
#digitalpakt
#digitalrlp
#digitalstrategie
#digitaltag
#digitaltag20
#digitization
#diktatur
#dimensionen
#dimoc
#dinosaur
#dioscuri
#dioscuricentre
#direktor
#disasterfatigue
#discovery
#diskriminierung
#ditib
#diversität
#diversity
#divi20
#dkfz
#dkist
#dkk2020
#dla20
#dlr
#dlratiac
#dlrfamilie
#dlrg
#dlrschoollab
#dmeasparks
#dna
#dnp
#dock10
#dog
#doggerland
#doktorantin
#dokumentarfilme
#dokumentensicherung
#dölbau
#dollypartonchallenge
#dollypatronchallenge
#dolphins
#domagkpark
#donaueschingen
#doping
#dorffunk
#dorfnews
#dörrie
#doudna
#download
#dragon
#dragonraumschiff
#drahtbericht
#drahtesel
#drawtober
#drc
#dread
#dreh
#drg
#drk
#drogenaffinitätsstudie2019
#drohnen
#drohnenvideo
#drs2020
#drucksache
#drug
#drugdelivery
#drugdevelopment
#drugresistance
#drugresistant
#druid
#dryjanuary
#dsgvo
#dsmz
#dtg
#dualeausbildung
#dualuse
#dübeln
#dubravkasuica
#dudenhofen
#düngeverordnung
#dürre
#dürrejahr
#dürrekonferenz
#dürremonitor
#dürren
#dürresommer
#durst
#düsseldorf
#duvenstedt
#dvpmg
#dyk
#dzd
#dzif
#dzifwissenschaftlerinnen
#dziwissenschaftlerinnen
#eakte
#earth
#earthday
#earthday2020
#earthobservation
#earthovershootday
#earthsystem
#eartoinnovationspreis
#eastberlin
#eautos
#ebendorf
#ebm
#ecdc
#ecobus
#ecoli
#ecology
#economies
#ecosystem
#ecosystems
#ecuador
#edampfe
#edelsalami
#edinburgh
#educationday
#eduroam
#eeg
#eegförderung
#efa20
#efre
#efreporter
#efsd
#efses2020
#efuels
#egghunt
#egov
#egovernment
#egovernmentwettbewerbs
#ehds
#ehealth
#ehis
#ehrenamt
#ehrenamtliche
#ehrenamtlichen
#ehrenamtskarte
#ehrenamtstag
#ehrennadel
#ehrenpatenschaft
#eichen
#eichenprozessionsspinner
#eidmubarak
#eifel
#eifelwehren
#eigenbau
#eijc
#eijc20
#eilbek
#einbuchstabedanebenkrankheit
#einbuchstabendanebenscience
#einerkommt
#einfacherklärt
#eingliederungshilfe
#einheit30
#einheitsbuddeln
#einheitsexpo
#einheitskinder
#einsatzfuerhamburg
#einstein
#einsteinfoundationaward
#eintrittfrei
#eis
#eisbär
#eisberge
#eistag
#eiszeiten
#eizellen
#ejsretten
#ekbo
#elbe
#elbe2020
#elbeparey
#elberadweg
#elbingerode
#elbtower
#election2020
#electionnight
#elections2020
#electromobility
#electronic
#elektroautos
#elektrochemie
#elektrolyse
#elektromibilität
#elektromobilität
#elektronenmikroskopie
#eler
#eliquid
#eliquids
#elpaso
#elselaskerschüler
#elselaskerschülerdramatikerpreis
#elselaskerschülerdramatikerpreises
#elster
#elsteraue
#elterntelefon
#eltz
#emagazin
#embryo
#emden
#emerade
#emissionen
#emissionshandel
#emmynoether
#emobilität
#emobility
#emp
#empowermen
#emw2020
#enbw
#enbwhypernnetz
#encephalitis
#endlager
#endlagersuche
#endokrinedisruptoren
#endoprothese
#endoprothesen
#endtb
#endviolence
#endviolenceagainstwomen
#energie
#energiebedarf
#energieerzeugung
#energieforschung
#energielotsen
#energieparkhafen
#energiepolitik
#energiesektor
#energiesparmeister
#energiesparmeisterwettbewerb
#energiespeicher
#energiespeicherung
#energiesystem
#energiesystem2050
#energieversorgung
#energiewende
#energy
#energydrinks
#energysystem
#energytransition
#engagiertestadt
#engineering
#enjoy
#enkelfüranfänger
#enkeltrick
#enlightten
#entdeckungsreisen
#enterobacterales
#entertainment
#entlastung
#entomology
#entschädigungsrecht
#entscheidung
#entschleunigung
#entwarnung
#entwicklungsbiologie
#entwicklungstoxikologie
#envhist
#envhum
#environment
#enzymgch1
#epa
#epaper
#epatientenakte
#epazentrierte
#epicid
#epidbull
#epiet
#epionthespot2020
#epitranscriptomics
#epitwitter
#epsco
#equalpayday
#era
#erasmus
#erbkrankheit
#erc
#erccog
#ercstg
#ercsyg
#erdbeben
#erdbeobachtung
#erde
#erderwärmung
#erdmagnetfeld
#erdwärme
#erezept
#erfindungen
#erfurt
#erinnerung
#erinnerungszeichen
#erkunder
#erlebnisbauernhof
#ernährung
#ernährungsstudie
#erneuerbare
#erneuerbareenergie
#erneuerbareengerie
#erneuerbaren
#erneuerbarer
#erosita
#ersterschnee
#erstmalkaffee
#erstrecherchierendannhashtagsmachen
#ertrinken
#erwachsenenbildung
#erzieher
#es2050
#esa
#esasolarorbiter
#escooter
#esf
#esicmdata20
#eso
#esof
#esof2020
#esoterik
#espid2020
#esport
#essen
#essstörung
#essstörungen
#estland
#esys
#eta
#ethical
#ethikkommission
#eu2020bmg
#eu2020de
#eu2020hr
#eu2030
#eu2050
#eu4health
#euagrarpolitik
#eubudget
#eucast
#euchgehörtdiezukunft
#euco
#eufaktenfreitag
#eufep
#euförderperiode
#eugreendeal
#eulenburg
#eupha
#euphem
#euphw
#euratspraesidentschaft
#euratspräsidentschaft
#eureach
#eurec4a
#eurecarteu
#euro2020
#euro2024
#eurobonds
#euromomo
#europa
#europakammer
#europaministerkonferenz
#europapolitik
#europasein
#europatag
#europatag2020
#europawoche
#europawoche2020
#europe
#european
#europeancareerfair
#europeandayoflanguages
#europeanhealthdataspace
#europeanparliament
#europeanpublichealthweek
#europeday
#europeday2020
#eusolidarity
#evaluationsbericht
#evasion
#evolution
#exomars
#exoplanet
#exoplanets
#expedition
#expeditionarktis
#experimentdestages
#experimente
#experten
#extracellularvesicles
#extraterrestrialphysics
#extremismus
#extremwetter
#extremwetterereignissen
#eye
#ezigarette
#ezigaretten
#fabriziobensch
#facebook
#facebooklive
#fachangestellte
#fachgesellschaften
#fachinformationsstelle
#factorywisskomm
#factsheets
#fahrrad
#fahrradfreundlicheslageso
#fahrradinfrastruktur
#fahrrinnenanpassung
#fahrzeugindustrie
#fahrzeugübergabe
#fair
#fairbaustelle
#faire
#fairekassenwettbewerbgesetz
#fairforschung
#fairprojektplanung
#falkenstein
#fallpauschalen
#falschepolizisten
#faltblatt
#familiensommerrlp
#familienzentren
#farewelluf
#fashion
#fastfood
#fastradioburst
#fasttrack
#fasworld
#fasziastroonline
#faulheit
#fcbbvb
#fcbs04
#fck
#fcklegende
#fcmapp
#fdf
#fdp
#feedback
#feelme
#feeltheenergy
#feiertage
#feinstaub
#feintuning
#feldmoching
#femfacts
#feminismus
#fens2020poster
#fernerkundung
#fernseh
#fernsehpreis
#fernsehpreis2020
#fernsehtipp
#fernwärmeleitung
#ferroptosis
#fes
#festakt
#festivaloflights
#festpiel
#festtagsmenü
#fetedelamusique
#fetp
#feuer
#feuerwehr
#feuerwehren
#feuerwerksverbot
#feuerwolken
#ff
#ffm
#fgs
#fhh
#film
#filmfriday
#filmlandlsa
#filmlandsachsenanhalt
#filmmusiktage
#filmtipp
#finanzmarkt
#finanzminister
#fires
#firmup
#firstsnow
#fis
#fische
#fischsterben
#fischvergiftung
#fish
#fitness
#fitnesscoach
#flagellen
#flaggefürvielfalt
#flameduckpresidency
#flaschenpost
#flaschensalat
#flaviland
#fleischkonsum
#flevoland
#flightrader24
#flucht
#flüchtlingsfrage
#fogif20
#fogipf20
#föj
#fokuskultur
#followerpower
#followfriday
#fona
#fondue
#fontane
#foodchainlab
#foodfeedfibre
#foodhacks
#foodsafety
#football
#footprints
#fördermittel
#förderpreis
#förderprogramm
#förderung
#fornarina
#forschenden
#forschergeist2020
#forschung
#forschung
#forschungscampus
#forschungsdatenmanagement
#forschungsdatenmanager
#forschungsdatenzentrum
#forschungsfreiheit
#forschungsfrühstück
#forschungsgeschichte
#forschungspolitik
#forschungsquartett
#forschungsregion
#fortpflanzungsmedizin
#forwardtothenew
#fossilfriday
#fotoservice
#fotosynthese
#fototermin
#fragdasbbk
#fragdenrabe
#france
#frankenthal
#frankfurt
#frankreich
#frankreichkonzeption
#frauen
#frauenförderpolitik
#frauengesundheit
#frauengesundheitsbericht
#frauengesundheitsportal
#frauenpreis
#frauenquote
#frauenrechte
#frauentag
#frauentag2020
#fraunhofer
#frb
#free
#freibäder
#freiburgunstrut
#freienbibel2
#freiestelle
#freiheit
#freitag
#freiversuch
#frequenz
#freude
#freundschaft
#fribourg
#fridaysforfuture
#fridayvibes
#frieden
#friedensglocke
#friedenslauf
#friedenslicht
#friedenslicht2020
#friesack
#frischeswasser
#fristensystematik
#frivolenfreitag
#froheweihnachten
#frontal
#fruchtsaft
#frühchen
#frühehilfen
#früherkennung
#früherkennungsuntersuchungen
#frühgeborene
#fsalkor
#fsj
#fsme
#fsposeidon
#ftd
#ftkatv
#fuepog
#führungsetagen
#führungskräfte
#führungspositionen
#fundamentalrights
#fungizid
#funk
#füpog
#fußball
#future
#futuremobility
#futurium
#fwk20
#g20
#g20academies
#g7
#g7academies
#gaia
#gaiadaten
#gaiaedr3
#gaiamission
#galaxie
#galaxy
#galileo
#gamedesign
#gameofthrones
#gamesbereich
#gamescom2020
#gamification
#gaming
#gap
#gardelegen
#gartenreich
#gasometer
#gassen
#gastronomie
#gba
#gebäckbands
#gebärdensprache
#gebärmutterhalskrebs
#geburt
#geburten
#geburtenzahl
#geburtskliniken
#geburtstag
#geda
#gedastudie
#gedenken
#gedenkfeier
#gedenkminute
#gedenksitzung
#gedenkstätte
#gedenkveranstaltung
#geflüchtete
#geflügelpest
#geflügelpestfall
#gegendasvergessen
#gegengewaltanfrauen
#gehirn
#gehirnentwicklung
#gehirnverletzungen
#geileheimat
#geisteswissenschaften
#gekoju
#gekorocks
#geldverschwendung
#gematik
#gemeinsamzukunftformen
#gemüse
#gemüsegarten
#gender
#genderequality
#gendergerechte
#gendermedizin
#genderstudies
#generalsekretärin
#generation
#gentechnik
#gentechnikrecht
#gentherapie
#geobasisdaten
#geoinformatics
#geomagnetismus
#geomar
#geomarnews
#geometrie
#georgefloyd
#georgefloydprotests
#georgvonholtzbrinckpreis
#geothermie
#geowissenschaften
#ger4globalhealth
#germanmouseclinic
#germany
#germersheim
#gerolstein
#gesamtnetz
#geschäftsführer
#geschäftsmodell
#geschätzten
#geschichte
#geschlechtergeschichte
#geschlechtskrankheiten
#geschwindigkeit
#gesellschaft2030
#gesid
#gestra
#gesundheitlichechancengleichheit
#gesundheitsportal
#gesundheitsstadt
#gesundheitsstadt2030
#gewalt
#gewaltenteilung
#gewaltgegenfrauen
#gewalttat
#gewebespende
#gewitter
#gewürze
#ghh
#ghpp
#gibhasskeinechance
#giftinformationszentrum
#gigabit
#gigiabit
#gin
#girlsday
#glaciers
#glasfaser
#glasfaseranschluss
#glasfaserausbau
#glasfasernetze
#glauser2020
#gleichberechtigung
#gleichstellung
#gleichstellungsmonitor
#gliazellen
#glitzernunddenken
#globalpride
#globukalypse
#globuliwegbacken
#glp
#glücksspiele
#glücksspielsucht
#glückwunsch
#glycotime
#glyphosat
#glyphosate
#gmk2020
#gmlz
#gmo
#goarn2020
#goethe
#gojibeeren
#goldberg
#goodbugsbadbugs
#google
#googledown
#gorleben
#gorlebenaus
#got
#gott
#gottesdienst
#gppad
#gps
#gpw13
#grandest
#graphicrecording
#grasbrook
#graviationalwaves
#gravitationalwaves
#gravitationsphysik
#gravitationswellen
#gravity
#greatapes
#greatbarringtondeclaration
#greenbonds
#greendeal
#greenkayak
#greenkayakboote
#greenkayaksaison
#grenze
#grenzen
#grenzregion
#greyzone
#griechenland
#grillkäse
#grohnde
#grönland
#großinvestition
#gruenewoche
#grün
#grundbildung
#gründer
#gründerwoche
#grundrente
#grundsteuer
#grünegentechnik
#grünen
#grünenband
#grünerwasserstoff
#grünlandmeisterschaft
#grünwalderstadion
#gsi
#guineafowl
#güntherdertreckerfahrer
#gutachtenstelle
#gutenhunger
#güterverkehr
#güterverkehrskonzept
#gutevorsätze
#gvo
#gw190521
#gwk
#gynäkologie
#gynandromorphy
#h1sofa
#h2
#h2020
#hacksthon
#hadamar
#hafen
#hafencity
#haftung
#hagel
#hagelschäden
#haidhausen
#hal0910
#halle
#halle0910
#halle2019
#halleprozess
#hallesaale
#halloween
#haltbarmachen
#hamburg
#hamburger
#hamburgerdesjahres
#hamburgerklimaplan
#hamburgmeinhafen
#hamburgmitte
#hamburgnord
#hamburgpride
#hamburgsbezirke
#hamburgsbezirken
#hamburgwahl
#hameln
#hamelnpyrmont
#hanauattentat
#hanaushooting
#handball
#händelhaus
#handicap
#handlungsraumneuperlach
#handwerk
#hannover
#hannover96
#hansatheater
#hansebaby
#hansebabyapp
#hanselka
#hansschotten
#happy
#happybirthday
#happyeaster
#harbarth
#harburg
#harz
#hass
#hasskriminalität
#hassmaschine
#hauptstadturologie
#hauptverwaltung
#haushalt
#haushalt2021
#haushaltszucker
#hauskatzen
#hausmücke
#haut
#hautcreme
#hautkrebs
#hayabusa2
#hbscstudie
#hbscstudy
#hddc2020
#hdp
#headache
#healing
#healsy20
#healthhack2020
#healthliteracy
#healthtech
#healthunion
#healthyageing
#healthylifestyle
#heartlandlobby
#heatpumps
#heatwaves
#hedylamarr
#heilpraktikalypse
#heilpraktiker
#heimat
#heimaterde
#heimathafen
#heimatkonferenz
#heimatstipendiums
#heimaufsicht
#heinermüller
#heizungstausch
#heizwärmern
#helau
#hellerdennje
#hellerhautkrebs
#hellohelmholtzai
#helmholtz
#helmholtz200
#helmholtz2020
#helmholtzai
#helmholtzaiproject
#helmholtzairecommends
#helmholtzanswers
#helmholtzcareer
#helmholtzeu
#helmholtzquantum
#helmholtzquantumcenter
#helmholtzwebinarseries
#hemlocktanne
#hepatitis
#hepatitisa
#hepatitisaviren
#hepatitisb
#hepatitisc
#hepatitisd
#hepatitise
#hepatitisviren
#hepcludex
#herbstaufschwung
#herbstschule
#herbstschulerlp
#herbstzeitlose
#hermeneutik
#herpes
#herpesviral
#herpesvirus
#herpesviruses
#herpeszoster
#herrdermücken
#herz
#herzdruckmassage
#herzerkrankungen
#herzgesundheit
#herzinfarkt
#herzinsuffizienz
#herzkreislauferkrankungen
#herzkreislaufgesundheit
#herzkreislaufkrankheiten
#herzkreislaufstillstand
#herzwoche
#herzwochen
#herzwochen2020
#heuschnupfen
#heute
#heuteshow
#heutevor30jahren
#hh
#hhbue
#hhbue2020
#hhkonvent
#hiap
#hidaclimatechallenge
#hidadatathon
#hiddenfigures
#hiddenstars2020
#hierarbeiteteinmensch
#hierimrevier
#hilbers
#hildesheim
#hilfr
#hilfsorganisationen
#himmelsscheibe
#hiri
#hirn
#hirnentwicklung
#hirnforschung
#hirnstimulation
#hiroshima
#hiroshima75
#histmed
#historikerkommission
#history
#historyofemotions
#hitze
#hitzebelastung
#hitzewelle
#hitzewellen
#hiv
#hiv1
#hivinfektion
#hivkontrovers2020
#hivmedikamente
#hivpositive
#hivprophylaxe
#hivsubtypen
#hivübertragung
#hkom
#hlca
#hm20
#hmgubaking
#hmmalgeciras
#hochhinaus
#hochleistungsrechnen
#hochmoselbrücke
#hochschulen
#hochschulgesetz
#hochschulgruppe
#hochschulinitiative
#hochwasser
#hochwasserinfo
#hochwasserschutz
#hoehlenmalerei
#hoerzu
#hoffnung
#hoheboerde
#holland
#holocaust
#holocaustgedenktag
#holocaustmemorialday
#holocaustremembranceday
#holografie
#holtzbrinck
#holzbau
#homelab
#homelandearth
#homoeopathie
#homöopathie
#homöopathiewürgt
#homophobie
#homosexualität
#hören
#horiba
#horizoneurope
#hormonsystem
#hosa
#hot
#hotline
#hotmic
#hottwitter
#hpbdy
#hpiseminarseries
#hpvimpfung
#hpybdy
#hqc
#hr6819
#hsbstrong
#hsrc
#hubig
#hubschrauber
#hühnerhaltung
#humancellatlas
#humanevolution
#humanoide
#humanresource
#humiliation
#hummelsterben
#hungrig
#hutchinson
#hvv
#hwglu
#hybris
#hydrogen
#hyperlooppod
#iaa2021
#iamgoarn
#ias2021
#ice
#iceage
#iceage3
#iceageivory
#icebreaker
#icecream
#icediva
#icedrift
#ichbineinbisschenüberwältigt
#ichpflanzfürdich
#ichwill
#icnirp
#idaho
#idahobit
#idahobit2020
#idahot
#ideas
#idf
#idpd2020
#idt
#ife
#igbcefrauentag
#igw
#igw2020
#ihk
#ihrhättetjamalwassagenkönnen
#ihw2020
#ileftbecause
#imaging
#imk2020
#immerda
#implantate
#implementationresearch
#impressumspflicht
#improvingcancercareeurope
#imprs
#impulsderwoche
#inderkrisegelesen
#indiansummer
#indien
#indonesia
#industrialisierung
#industrie
#industry
#infertility
#infinity
#info
#informatik
#informatik2020
#informationen
#informationstechnik
#infrastructure
#infrastruktur
#ingelheim
#ingenieur
#inhalte
#inherit
#inklusion
#inklusionimblick
#inklusionsbeauftragte
#inklusionsbeauftragten#schwerbehindertenvertretungen
#inklusionsbetrieb
#inklusionspreis
#inklusionspreis2020
#inklusionstaxi
#inklusionsunternehmen
#inklusiv
#inklusive
#innenpolitik
#innovation
#innovationen
#innovationsbeauftragter
#innovationsförderung
#innovationsschub
#innovationsstrategie
#innovativ
#insect
#insects
#insekten
#insektensommer
#insektensterben
#inseln
#inspektor
#insulin
#insulinresistance
#integration
#integrationsamt
#integrationsämter
#integrationsinitiative
#integrationspreis
#integrationspreises
#integrationspreisrlp
#interaktivermontag
#interessenkonflikte
#intergationsamt
#interleukin
#international
#internationalcatday
#internationalerfrauentag
#internationalermaedchentag
#internationalertagderleichtensprache
#internationalmicroorganismday
#internationalmicroorganismday<u+0001f9a0>
#internationalwomenday2020
#internet
#internetderdinge
#interschutz
#interschutzonline
#intersexuell
#intervallfasten
#inti
#invalidensiedlung
#invaliedensiedlung
#investitionsstock
#iot
#iota
#irispigeot
#isar
#isar#hochwasser
#isb
#isds
#isgs
#islamistische
#israel
#iss
#istar
#it
#itb
#itsicherheit
#itunes
#iw3
#iwd2020
#izmir
#j2157
#jahresbericht
#jahresempfang
#jahreshoroskop
#jahresrueckblick
#janfedder
#japanprize
#jazz
#jazzlabor
#jdj2020
#jdm
#jederkilometerzählt
#jensfrahm
#job
#jobangebot
#joboffer
#jobs
#jobsearch
#jobsuche
#jobtweet
#jod
#jodmangel
#jodversorgung
#johanniter
#johncrankoschule
#jointforum
#jomhaschoa
#jomkippur
#journalistenpreis
#journalistenschulen
#journos
#jubiläum
#judentum
#jüdischesleben
#judo
#jugendamt
#jugendengagementpreis
#jugendfilmcamp
#jugendforscht
#jugendhackt
#jugendkunstschulen
#jugendliche
#jugendmedizin
#jugendmusikschule
#jugendschutz
#jungfernstieg
#juniorforschungsgruppe
#justiz
#justizvollzugsbeamtinnen
#juwels
#jva
#kaffee
#kaiserausstellung
#kaiserschnitt
#kaiserschnittbabys
#kaiserschnittrate
#kaisersesch
#kaiserslautern
#kältebus
#kältehilfe
#kamera
#kampfmittel
#kannmansichjamalanschauen
#kantine
#kapitandranitsyn
#kardiologie
#karfreitag
#karpfen
#karriere
#karte
#kartoffeln
#käse
#kassenvc
#katalyse
#katastrophenhilfe
#katastrophenschutz
#katastrophenschutzes
#katastrophenvorsorge
#kathi
#katzen
#kaul
#kavoma
#kazakhstan
#kbv
#keding
#kef
#keinemehr
#keingradweiter
#keinplatzfürsexuelleübergriffe
#keinrandproblem
#kelber
#kelbra
#keltenland
#kemmerich
#kenndeinlimit
#keramik
#keramikgeschirr
#khdigs
#khzg
#ki
#kids
#kiezkneipe
#kiggs
#kikat
#kim
#kinderakademie
#kindergesundheit
#kinderhospiz
#kinderkost
#kinderlähmung
#kindermedienland
#kinderpfleger
#kinderstarkmachen
#kindesmissbrauch
#kindness
#kipreis
#kirchenaustritt
#kirchentages
#kit
#kitapreis
#kitaudio
#kitjahresrückblick
#klartext
#klausweichel
#klebsiella
#klebstoffforschung
#kleinspecht
#kleinunternehmen
#kliamwandel
#klima
#klimabonus
#klimacamp
#klimachat
#klimaentwicklung
#klimaerhitzung
#klimaextreme
#klimafit
#klimafolgenforschung
#klimaforschung
#klimafreundlich
#klimagesetz
#klimahysterie
#klimainformatik
#klimakommunikation
#klimakonferenzen
#klimakreislauf
#klimakrise
#klimaneutral
#klimaneutralität
#klimaplan
#klimapolitik
#klimaretter
#klimarettergesucht
#klimarettergesuchtteilnehmerin
#klimaschutz
#klimaschutzgesetz
#klimaschutzkongress
#klimaschutzkonkret
#klimaschutzmaßnahmen
#klimaschutzziele
#klimasofa
#klimastreik
#klimaveränderungen
#klimawandel
#klimawandels
#klimawandles
#klimawende
#klimaziel
#klimaziele
#klosterposa
#kniefall
#knochenregeneration
#knowhow
#koala
#kobalt
#koch
#kochen
#köchin
#kohle
#kohleausstieg
#kohleausstiegsgesetz
#kohlekraftwerken
#kohleländer
#kohlendioxid
#kohleregion
#kohleregionen
#kohleregionstk
#kohlerevier
#kohleverstromung
#komischalleschemisch
#kommunaleselbstverwaltung
#kommunalpolitik
#kommunalwahl
#kommunalwahl2020
#kompassernährung
#kompetenzzentrum
#konfitüre
#konjunktion
#konjunktur
#konradwolf
#konradzusemedaille
#konsensus
#konserven
#konsumverhalten
#konversionsbehandlungen
#konversionstherapien
#konzentrationslager
#kopernikusprojekte
#kopfdesmonats
#korallen
#korallenphysiologie
#körberhaus
#körper
#körperbehinderung
#kosmetik
#kraftstoffe
#kraftwerk
#kraftwerkwedel
#kraftzentrum
#krämer
#krankenhauszukunftsgesetz
#krankenkasseohnehomöopathie
#krankerkommerz
#kranzniederlegung
#krawalle
#krawallnacht
#kreativ
#kreativpiloten
#kreativquartier
#kreativwirtschaft
#krebs
#krebsaktionstag
#krebsbehandlung
#krebsentstehung
#krebserkrankungen
#krebsforschung
#krebsinformationsdienst
#krebskongress
#krebsmedikament
#krebspräventionswoche
#krebsregister
#krebsregisterdaten
#krebstherapien
#kreislaufwirtschaft
#kreisverwaltungsreferat
#kriegsende
#kriegsendegedenken
#kriminalitätsstatistik
#kritis
#kroymann
#ksc
#küchenhygiene
#kuhgraben
#kühlturm
#kulianrischerstern
#kulinarischerstern
#kulinarischestern
#kulinarischesterne
#kulinarischesternebox
#kulturgut
#kulturgutschutz
#kulturhauptstadt
#kulturhauptstadt2025
#kulturhauptstadteuropas2025
#kulturhauptstadtwerden
#kulturhaussüderelbe
#kulturlädtein
#kulturland
#kulturlandlsa
#kulturlsa
#kulturnacht
#kulturpartner
#kulturpreis
#kulturtechnik
#kundencenter
#kundenzentren
#kunst
#kunstfehler
#kunstfuermenschenrechte
#kunstfuermenscherechte
#kunstfuerteilhabe
#künstlicheintelligenz
#künstlichenintelligenz
#künstlicherintelligenz
#kunststoff
#kunststoffe
#kunstvonkindern
#kupfer
#kur
#kurtweillfest
#kurzerklärt
#küste
#küsten
#küstenforschung
#küstenschutz
#kz
#laborfleisch
#lacherbst
#ladeinfrastruktur
#ladekompass
#laga2023
#lagerfeld
#lagerfeldfotografie
#laimer
#landesarchiv
#landesbehindertenbeauftragter
#landesdemokratiekonferenz
#landesforst
#landesforsten
#landesjazzpreis
#landesmusikpreis
#landespolizeiorchester
#landespräventationspreis
#landespräventionspreis
#landespräventionsrat
#landespräventionstag
#landesprüfungsamt
#landesrat
#landessportlerwahl
#landesweingut
#ländle
#landnutzung
#landschafftverbindung
#landschaft
#landstrom
#landstuhl
#landtag
#landwirt
#landwirtschaft
#landwirtschaftsministerin
#landwirtschaftszählung2020
#langennachtderkonsulate
#language
#langzeitarchiv
#larcosbick
#larcosblickindiezukunft
#laser
#lasern
#laserphysiker
#lassa
#lassafever
#lastenrad
#lastenrad#förderung
#lasttweet
#lasttweets
#laugengebäck
#lavendelgate
#lavendelontop
#lci
#le0711
#leader
#learning
#learningsystems
#lebenmitdemtod
#lebenshilfe
#lebensmittel
#lebensmittelallergene
#lebensmittelallergie
#lebensmittelbetrug
#lebensmittelinfektion
#lebensmittelinfektionen
#lebensmittelsicherheit
#lebensmittelverluste
#lebensmittelverschwendung
#lebensmittelwissen
#leber
#leberschäden
#lebertag
#lecture
#led
#leer
#leibe
#leibnizpreis
#leichter
#leichtersprache
#leichtesprache
#leipzig
#leipzig0711
#leishmania
#leistungen
#leitung
#lektüre
#lenbachplatz
#lernmanagementsystem
#lernplattformfrühehilfen
#lesbos
#leseempfehlung
#lesetipp
#letzlingen
#leuchtturmprojekts
#leukämie
#leuna
#leuphana
#lewentz
#lf
#lfkats
#lgbti
#lgbtq
#lh
#lhw
#libanon
#licht
#lichtschutzfaktor
#liebeslebenfragtnach
#liebeslebenmachtschule
#liebewenduwillst
#liebig34
#lieblingsorte
#lieferkettengesetz
#lieselbeckmann
#lifetimeinitiative
#linde
#linkedin
#linoxbw
#lisemeitner
#lisemeitnergroups
#listerien
#listerienbefall
#listerienverunreinigungen
#listeriose
#listerioserisikogruppen
#literatur
#literaturpreis
#literaturwissenschaft
#lithium
#liveentertainment
#livelongandprosper
#livingdocuments
#ljrrlp
#lndw20
#lndwhalle
#locust
#locusts
#logistics
#lokaljournalismus
#lola20
#lola2020
#loriot
#löschfahrzeug
#löschfahrzeuge
#löschfahrzeugen
#löschgruppenfahrzeug
#löschgruppenfahrzeuge
#löschgruppenfahrzeugen
#lössboden
#lotsendienste
#lovastatin
#loveactually
#loveisallaround
#loveoxber
#lsa
#lsapremium
#lsbti
#ltbw
#lte
#ltlsa
#ltrlp
#luebcke
#luftbild
#luftreinhaltung
#luftschadstoffe
#luftverkehrsgipfel
#luftverschmutzung
#lükex
#lükex07
#luther
#lutherstadt
#lvu
#lvuunternehmertag
#lynx
#lyon
#lzfw
#m05fcb
#m87
#machen
#machinelearning
#machplatz
#mackenbach
#madagascar
#mädchenvernetzen
#madkon20
#magendarm
#magistralen
#magnetfeld
#magnets
#magratheait
#mahlzeit
#maiglöckchen
#maize
#majordepressiondisorder
#makeableistsuncomfortable
#makeup
#makingeuropeaileaders
#makrophagen
#makroplastik
#malaria
#malehormones
#mamapapahatkrebs
#mandeltripper
#männer
#männergesundheit
#männergesundheitdigital
#männergesundheitsportal
#männergesundheitswoche
#männern
#männertag
#männerwelten
#männlich
#mapping
#maps
#marenkroymann
#mariamitchell
#marianengraben
#marias
#mariejuchacz
#mariejuchaczfrauenpreis
#marienborn
#mariendom
#mariendoms
#marienfelde
#marienhaus
#maritimenwirtschaft
#marktdesign
#marktsegment
#marktweiber
#marmelade
#mars
#marsexpress
#marsmaulwurf
#maschinelleslernen
#maschinenintelligenz
#masern
#masernimpfpflicht
#masernimpfung
#masernschutzgesetz
#massenspektrometer
#massspectrometry
#masterstudiengang
#math
#mathe
#mathematics
#mathematik
#maths
#matthiae2020
#mauerfall
#maxcine
#maxdaisyplayer
#maxerinnern
#maxplanck
#maxplanckhumbold2020
#maxplanckhumboldt2020
#maxplanckhumboldtmedal2020
#maxplanckmhaw
#maxplanckpress
#maxrubnerpreis
#maxuhlig
#maxuhligfenster
#maxundflocke
#mayday
#mayen
#mbm2020
#mcoolcity
#mdcberlin
#mdr
#mdrrundfunkstaatsvertrages
#mdrwissen
#mdrza
#mecfs
#mediengesetzes
#medienkompetenz
#medienkonsum
#mediennutzung
#medienpolitik
#medienrechtlicher
#medienservice
#medienstaatsvertrag
#mediensterben
#medienzukunft
#medizincampustrier
#medizingeschichte
#medizinstudium
#medizintechnik
#medsafetyweek
#meer
#meereis
#meereises
#meereisticker
#meeresboden
#meeresforschung
#meeresforschungsh
#meeresfrüchte
#meeresspiegel
#megabit
#megalodon
#megaregion
#mehl
#mehrfrauensindspitze
#mehrwertsteuer
#mein2020in4worten
#meineu
#meintwitterjubiläum
#meinwunderpunkt
#meise
#meistergründungsprämie
#memleben
#memory
#meningitis
#meningococci
#menora
#menschenmitbehinderung
#menschenmitbehinderungen
#menschenmitbehinderungschwerbehinderung
#menschenrecht
#menschenrechte
#mentalhealth
#mentalhealthawarenessweek
#merfrauensindspitze
#merz
#merzsplaining
#mesokosmos
#mesoscopy
#messe
#metabolichealth
#metalle
#metatranscriptomics
#meteorite
#meteorologie
#methan
#methanausstoß
#methanemissionen
#metoo
#metooskandale
#metropolitanerawards
#mfa
#mff
#mhh
#mibrag
#michaelclauss
#michaelhatzius
#michelinguideger
#michelinstar20
#michelinstar20auszeichnung
#microbialnaturalproducts
#microelectronics
#microplastics
#midge
#midges
#midwinter
#mieste
#mieten
#migraine
#migräne
#migranthealth
#migrantsday
#migration
#mikroplastik
#milchstraße
#milkyway
#mindesthaltbarkeitsdatum
#minijetlag
#ministerlypse
#mint
#mintallianz
#mintbereich
#mintmagie
#mintqualitätsoffensive
#mirkoben
#misachsenanhalt
#missbrauch
#missioninnovation2020
#missionlis6on
#mitbestimmung
#miteinanderg
#miteinandergutleben
#miteinanderleben
#mitte
#mittelalter
#mitteldeutschland
#mittelmeer
#mittelspecht
#mittwinter
#mixnext
#ml
#mmb
#mms
#mobbing
#mobidat
#mobilelab
#mobilfunk
#mobilfunkausbau
#mobilfunknetze
#mobilitätswende
#mobilitätswoche
#mode
#modendenken
#moderndenken
#moderndneken
#mohlaa
#moia
#moinzukunft
#mojo
#momavorort
#monakolin
#mond
#mondaymotivation
#money
#mongkut
#mongolia
#monokultur
#monovalentemmasernimpfstoff
#montag
#moodle
#moon
#moose
#mooszucht
#moria
#morsleben
#mosaic
#mosaicexpedition
#mosaicexpedittion
#mosel
#moser
#moseseddyhunt
#mosesresearch
#mosquito
#mosquitoes
#motivationmonday
#movethedate
#mowas
#mpia
#mpk
#mprgl
#mpsaecr
#mpsgoettingen
#mri
#mrsa
#msca
#msck
#mswissenschaft
#mtf
#mtllectureseries
#muca
#mückenatlas
#mückenwetterbericht
#muf
#mufflon
#mukoviszidose
#mule
#muledirekt
#müll
#müllabfuhr
#müllimporte
#müllnichtrum
#multilateralismus
#multiplesclerosis
#mund
#mundgesundheit
#munich
#munichquantumvalley
#museen
#museum
#musical
#musik
#musiker
#musiklandlsa
#musikmaschine
#musikschulen
#muskateller
#mussmanwissen
#mustread
#mustsee
#mutiggegenhass
#muttermilch
#mwk
#myanmar
#mycobacterium
#mysciencebit
#myxobakterien
#nachgefragt
#nachhaltig
#nachhaltiger
#nachhaltigkeit
#nachhaltigkeitsbericht
#nachhaltigkeitsrisiko
#nachrichtennutzung
#nachtdersolidarität
#nachtschichtdenkfabrik
#nachwuchsfahndung
#nachwuchsgewinnung
#nacktmulle
#nagasaki
#nagelaufdenkopf
#nährstoffeinträge
#nährstoffversorgung
#nahrungsergänzungsmittel
#nahrungsergänzungsmitteln
#nal
#namibia
#nano
#nanomaschinen
#nanomaterials
#nanotechnologie
#nasa
#nationalakademie
#nationaledemenzstrategie
#nationalmothweek
#nationalpark
#nationalparkapp
#nationalsozialismus
#natrium
#natrium#akku
#natur
#nature
#nature10
#naturephotography
#naturschutz
#naturschutzgebiet
#naturschutzgebiete
#naturschutzgebieten
#naturstoffen
#naturwissenschaft
#naturwissenschaften
#naumburg
#navalny
#nawalny
#nbg
#nbtinthenews
#nct
#nctlauf
#nctlauf2020
#ne02
#neanderthal
#neanderthals
#neckartal
#neckartalradweg
#negativeemissionen
#neilferguson
#nejm
#nem
#neorauch
#neowise
#nepetalactone
#netherlands
#netpiloten
#netscitwitter
#netzausbau
#netzbündnis
#netzbündnisses
#netznacht
#netzstreikfürsklima
#netztipp
#netzwende
#neuemedien
#neuerwerbung
#neuesjahr
#neugebauer
#neuguinea
#neuhausen
#neujahr
#neujahrsempfang
#neujahrsfest
#neumayer
#neumayeriii
#neuralrepair
#neuroscience
#neurowissenschaft
#neurowissenschaften
#neutrinos
#neutronenstern
#neutrophils
#neuverschuldung
#newgmo
#news
#newsletter
#newyear
#newyearseve
#nextlevelcocooning
#nfdi
#nff
#ngos
#niakünzer
#nibelungenfestspiele
#nice
#nichtegal
#nichtrauchen
#nichtraucherwettbewerb
#nickel
#niederlanden
#niedersachsenpreis
#niederschlag
#niemalsvergessen
#nienburg
#niewieder
#nigeria
#nikolaus
#nikolaustag
#nina
#nizza
#noafd
#nobellecture
#nobelpreis
#nobelpreis2020
#nobelpreise
#nobelpreismedaille
#nobelpreisträger
#nobelpreisträgerin
#nobelprize
#nobelprize2020
#nobelprizelaureate
#nohate
#nonlinearalgebra
#noracism
#nord
#nordsee
#normannia
#normenkontrolle
#noroviren
#norovirus
#northsea
#nosbuschdesiree
#nostalgie
#notalone
#notatarget
#notfalldaten
#notfallkochbuch
#notfallplanung
#notfallversorgung
#notfallvorsorge
#notgepäck
#notjustsad
#notrufnummer
#notruftag
#notunterkünften
#notvorrat
#novemberprogrome
#np
#nsdoku
#nskonline
#ntd
#ntds
#nudging
#nuhr
#nullalkohol
#nulltoleranz
#nüsse
#nuthatches
#nutriscore
#nutzpflanzen
#nutztierhaltungsverordnung
#nwo
#nzfh
#obdachlose
#obdachlosenhilfe
#obdachlosenzählung
#oberbarmen
#obst
#ocean
#oceanathome
#oceanblogs
#oceanscience
#oceansday
#oceanstudies
#oceanviking
#octopuses
#oerde
#oez
#offenheithilft
#öffentlichen
#öffentlichkeit
#öffentlichkeitsarbeit
#öffentlichkeitsfahndung
#öffnungszeiten
#offshore
#öko
#ökokontrolle
#ökolandbau
#ökostandards
#ökosystem
#ökosysteme
#ökosystemleistungen
#ökowein
#ökozid
#oktoberfest
#oktoberfestattentat
#oktvtag2020
#olivenöl
#olympiaturm
#oncology
#onehealth
#oneminuteanswer
#onkolgie
#onkologie
#onlineberatung
#onlinetrainings
#ontheroad
#onthisday
#öosystemleistungen
#opaemil
#opel
#opendatastrategie
#openingpanel
#openscience
#opentransfer
#opfer
#opferentschädigungsgesetz
#opferfest
#opferrente
#opioide
#opioids
#oppermann
#optoacoustic
#optoacustics
#optogenetics
#optogenetik
#orangetheworld
#orangeyourcity
#orban
#orctober
#orctober2020
#organicfood
#organoids
#organonchip
#organspende
#organspendeausweis
#organspendedebatte
#orkan
#orkantief
#orkanwarnung
#ornithologie
#ornithology
#orphandiseases
#oscarnoms
#oscars
#oscars2020
#oslo
#osmose
#ost
#osteopathie
#osteoporose
#osteoporosediagnoseverfahren
#osterfest
#ostsee
#otd
#otd1941
#ottohahnaward
#ottohahnmedal
#ovg
#oxber
#ozean
#ozeane
#ozeanversauerung
#ozone
#ozonloch
#ozonverluste
#packmas
#paddeln
#palebluedot
#pancreas
#paneltalk
#panoramagate
#paradiesfabrik
#paranoia
#parasiten
#parasiticdiseases
#paris
#parisagreement
#parkinson
#parks
#parkstadtschwabing
#parmaschinken
#parodontitis
#parrot
#parrots
#particlesforjustice
#patientenakte
#patientendatenschutzgesetz
#patientensicherheit
#patientenverfügung
#paty
#paulskirche
#pauschalisierung
#pausentweet
#paywall
#pday
#pdngm20
#pdsg
#pegel
#peine
#pergolenviertel
#permafrost
#permafrostböden
#permafrostkästen
#permafrostküsten
#perovskite
#perowskit
#perren
#personalgewinnung
#personalization
#personalwirtschaft
#perspektiven
#pestalozzi
#pestizid
#pestizidherstellern
#pestizidwirkstoffe
#peterpiot
#petition
#pfas
#pflanzen
#pflanzen#bäume
#pflanzenforschung
#pflanzenschutz
#pflanzenschutzmittel
#pflanzenschutzmitteln
#pflanzenschutzmittelrückstände
#pflanzenschutzmittelrückständen
#pflanzenschutzmittelwirkstoffe
#pflanzenwissenschaften
#pflege2030
#pflegeausbildung
#pflegekräfte
#pflegenotstand
#pfoa
#pfos
#pfwaerospace
#phacking
#phage
#phagen
#phd
#phdadvice
#phdchat
#phdlife
#phds
#pheic
#phillippfisch
#philologie
#philosophie
#phosphine
#photography
#photon
#photonic
#photosofmylife
#photosofmylive
#photosynthesis
#photosynthetic
#photovoltaics
#photovoltaik
#photovoltaikanlage
#photovoltaikfreiflächenanlage
#physics
#physicsnobelprize
#physik
#physikerin
#physikerinderwoche
#physikerinnen
#physiknobelpreisträger
#piapproximationday
#picard
#pietismus
#pietsch
#pig
#pilze
#pilzen
#placebo
#placeboeffekt
#placetobw
#planetaryemergencyplan
#planfeststellungsverfahren
#planktology
#plantgenomics
#plants
#planw
#plasmaspende
#plasmodium
#plasticpiratseu
#plastik
#plastikflaschen
#plastikmüll
#plastikmüllproblem
#plastikverschmutzung
#pmds
#pms
#pnasgate
#pocken
#poggemann
#pogromnacht
#poland
#polarbear
#polarforschung
#polarforschung
#polarnacht
#polarpride
#polarstern
#polarsternedition
#polio
#poliofree
#poliomyelitis
#politikberatung
#politischekommunikation
#polycarbonat
#polymerforschung
#pompidou
#populismus
#populisten
#poseidon
#positivarbeiten
#postdoc
#postdocnet
#postdocposition
#postdocs
#postdoctoralresearchers
#ppca
#pr
#praep
#praxis
#prayforamerica
#precisionmedicine
#preisträger
#preisträgerinnen
#preisverleihung
#prep
#preparetowin
#prepmedvet
#preprintserver
#pressearbeit
#presseförderung
#pressefotos
#pressefreiheit
#pressereise
#presseschau
#presseservice
#pressetermin
#preußen
#prevotella
#pride2020
#prideweek
#prideweeks
#primetime
#princetonu
#prinzenpaar
#privatsphäre
#prixnobel
#probealarm
#probiotika
#probiotisch
#produktmeldungen
#profil
#projektmanager
#promotionsprogramm
#propaganda
#proq
#protecteveryone
#proteomics
#proton
#prototyp
#proud
#proudboys
#prüfenrufendrücken
#prüfsiegel
#prüfung
#prüfungsverordnung
#przewalski
#psnv
#psychologie
#psychology
#psychosoziale
#psychosozialen
#pta
#publicationbias
#publicengagement
#publicrelations
#publikumspreis
#publishing
#pulitzerprize
#pumpgun
#pumpkin
#punkt
#puppentheater
#putzmittel
#pvc
#pymcon2020
#pyrenoid
#pyrrolizidinalkaloide
#pythagoras
#qcg
#qr
#qualifizierung
#qualifizierungen
#qualitätssicherung
#quallen
#quantencomputer
#quantencomputern
#quantencomputers
#quantencomputing
#quantenforschung
#quanteninformation
#quantenmaterialien
#quantenoptik
#quantenrechner
#quantenspiegel
#quantentechnologie
#quantentechnologie
#quantentechnologien
#quantum
#quantummanifesto
#quantummechanics
#quantumphysics
#quantumtheory
#quarks
#quartier
#quartierfondswirkt
#quartiersfonds
#quasar
#quedlinburg
#queen
#quinoa
#quiz
#quotenfrau
#r1
#raclette
#radio
#radioastronomie
#radioastronomy
#radiobeitrag
#radiotalk
#radverkehr
#radweg
#rainforest
#rakete
#ralfkrumkamp
#ramstein
#ranger
#rarediseaseday
#räsch
#rassismus
#ratgeberinklusion
#rathausgalerie
#rathaushamburg
#rathausumschau
#rathenau
#ratzfatzsatt
#rauchen
#räucherfisch
#rauchfrei
#rauchmeldertag
#rauchstopp
#raumfahrt
#raumfahrtfans
#raumfahrtverantwortliche
#raupe
#rbb
#rbbpraxis
#rbg
#rc70europe
#rctyogya
#recherchepreis
#recherchereise
#recherchestipendium
#rechnungsverkehr
#rechtegewalt
#rechterterror
#rechtgutemedizin
#rechtsextremismus
#rechtskunde
#rechtsstaat
#rechtsstaates
#rechtswissenschaft
#recycling
#recyclingmethode
#redsquirrelawarenessweek
#referendare
#regelbeurteilungsverfahren
#regenbogen
#regenbogenflagge
#regener
#regenerativemedicine
#regenwald
#regioradstuttgart
#regulierung
#reha
#reichspogromnacht
#reinholdhilbers
#reitzenstein
#relativitätstheorie
#relaunch
#religion
#remagen
#remotebier
#remotesensing
#renewableenergies
#renewableenergy
#renewables
#renten
#repellent
#replacementtherapy
#reporter
#reporterpreis
#reproduktionsmedizin
#rescuehorizoneurope
#researchschools
#researchsoftware
#researchwithoutwalls30
#respekt
#respektbitte
#respektbw
#ressourcearchitektur
#ressourcen
#ressourcentechnologie
#restaurant
#restplätze
#retinopathy
#retractions
#rettedeinehomöopathie
#retterinorange
#rettungsgasse
#rettungshunde
#rettungshundestaffeln
#rettungsmedaille
#reunification
#reviere
#rezepte
#rezeptwettbewerb
#rezeptwettbewerbs
#rheinischenrevier
#rheinischerevier
#riem
#rifflive
#rigg
#rinderleber
#ringstorff
#riprbg
#riyadh
#rkimuseum
#rlp
#rlpdigita
#rlpdigital
#rlpgegenhassundh
#rlpgegenhassundhetze
#rlpgegenhassundhetze'
#rlpnews
#rlptag
#rlptour
#rlpurlaub
#roads
#roboter
#roboterathome
#robotik
#robotikforscherin
#robots
#robra
#rohmilch
#rohstoffe
#roma
#romania
#romo2020
#röntgenpreis
#roquefort
#rosasitzung
#roschhaschana
#rosenmontag
#rosenmontagszug
#rotaviren
#rotavirus
#rotkreuzplatz
#rotmilan
#rotschimmelreis
#rottleberode
#rotwein
#rovkiel6000
#rpremote
#rtlnachtjournal
#ruanda
#rückblende
#rückblende2019
#rückblende2020
#rückruf
#rückstände
#rueckblende2019
#ruhrtriennale
#rundfunk
#rundfunkbeitrag
#rundfunkbeitragsstaatsvertrag
#rundfunkfinanzierungsstaatsvertrag
#rundfunkstaatsvertrag
#rundgang
#rüsselsheim
#rwthdieshow
#s20
#saale
#saalekreis
#saaleunstrut
#saarland
#sabethescyaneus
#sabine
#sachbearbeiter
#sachsenanhaltplan
#sachsenanhaltweg
#safe
#safemedicines
#safenotsorry
#safetyofmedicines
#salmonellen
#salmonellose
#salmonelloseerkrankung
#salonsc
#samos
#sängerin
#sanktpauli
#santaclaus
#sat2022
#satelliten
#satire
#saturn
#sauberesachefürhamburg
#saudiarabia
#sauerteig
#säuglingsnahrung
#saveabortionday
#savethebeer
#saytheirnames
#sbcsh20
#scars
#schach
#schadstoffe
#schall
#schaltjahr
#schamasch
#schamaschkerze
#schärfen
#scharfenberger
#schatten
#schautweg
#schengen
#schichtwechsel
#schiedsstelle
#schifffahrt
#schiffmann
#schimmel
#schimmelpilze
#schimmelpilzen
#schimmelpilzgift
#schistosomiasis
#schkopau
#schlaf
#schlafstörungen
#schlaganfall
#schlagsahne
#schleifezeigen
#schleimpilz
#schlembach
#schlosskirche
#schlüsseltechnologie
#schmerz
#schmetterlinge
#schnapszahl
#schneefälle
#schneekatastrophe
#schneelast
#schnellladepark
#schnitt
#schokoküsse
#schottland
#schreien
#schrift
#schuleingangsuntersuchungen
#schülerlabore
#schülermedienpreis2020
#schulsenator
#schulungsveranstaltungen
#schulweg
#schum
#schute
#schwangerschaftsdiabetes
#schwankemeetsscience
#schwarmintelligenz
#schwarzwald
#schweigenbrechen
#schweigepflicht
#schweinepest
#schwerbehindertenanträge
#schwerbehindertenanzeige
#schwerbehindertenausweise
#schwerbehindertenrecht
#schwerbehindertenvertretungen
#schwerbehinderung
#schwimmbäder
#schwimmenlernen
#sciart
#scicar
#scicar20
#scicom
#scicomm
#scicon
#sciedu
#science
#science20
#scienceathome
#sciencecamp
#sciencecampus
#sciencecareer
#sciencecityhamburgbahrenfeld
#sciencecomm
#scienceday
#sciencedaydigital
#sciencedayhmgu
#sciencedaysdigital
#sciencedenialism
#sciencediplomacy
#scienceeducation
#sciencehistory
#scienceisback
#scienceisinternational
#sciencejournalism
#sciencejournalistoftheweek
#sciencemagazine
#sciencemediacenter
#scienemediacenter
#scifi
#screeningport
#scrotumscrambling
#sda2020
#sdabw
#seaice
#searchtools
#sed
#seefahrt
#seekrank
#seelenflausch
#seenotrettung
#seepocken
#sehbehinderung
#sehen
#sehnsucht
#sehsinn
#sehvermögen
#sektorenkopplung
#selbständige
#selbstbestimmung
#selbsthilfe
#semiconducting
#semiconductors
#seminare
#semira
#senatorin
#senatskoordinator
#senegal
#seniorenwoche
#senjustva
#sensortechnology
#sepsis
#sepsissterblichkeit
#service
#servicetweet
#sex
#sexualität
#sexuellegesundheit
#sexuellem
#sexuellenorientierung
#sfb
#sfsd20
#shampoo
#shandong
#sharingiscaring
#sharks
#shellykupferberg
#shh20
#shigatoxin
#shipwrecks
#shitstorm
#shoa
#shoplocal
#shrews
#sicherabbiegen
#sicherdurchdenharz
#sicherheit
#sicherseintrotzkatastrophe
#sicherungsverfilmung
#sieger
#sieinspiriertmich
#silbersalz
#silbersalzawards
#silbersalzfestival
#silbersalzfestival20
#siliconchip
#silizium
#silkroad
#silversurfer
#silvester
#silvester2020
#sistar
#sistar2020
#sistersofdesign
#sketchnotes
#skin
#sleep
#sleepwell
#smallpox
#smartcity
#smartcontracts
#smartgem
#smartphone
#smartrlp
#smartspeaker
#smwhh
#snowflake
#sobleibtdeinlebensmittelsicher
#socialbond
#societal
#sofia
#sofortausstattungsprogramm
#soilbiodiversity
#solardachpflicht
#solarenergie
#solarforschung
#solarmodule
#solaroffensive
#solarorbiter
#solarorbiterphi
#solarphysics
#solarsystem
#solarthermie
#solarzellen
#solarzellenforschung
#solidaritaetmitstrobl
#solutionshh
#sommer
#sommeranfang
#sommerferien
#sommerinberlin
#sommerinderstadt
#sommerinterview
#sommerinteview
#sommerschule
#sommerschulen
#sommerschulerlp
#sommersemester
#sommersemester2020
#sommerstraßen
#sommertour
#sommerzeit
#sonderfahrdienst
#sonderforschungsbereich
#sondierungsarbeiten
#song
#songbirds
#sonne
#sonnenbrand
#sonnencreme
#sonnenschutz
#sonnenschutzmittel
#sonnenschutzmitteln
#sonnenstrahlen
#sonnensystemforschung
#sonnensystemfoschung
#soonwald
#soros
#sose2021
#soteu
#soundcloud
#southafrica
#sozialassistent
#soziales
#sozialhilferecht
#sozialpartnerschaft
#sozialversicherung
#sozialwesen
#spam
#spangdahlem
#spatenstich
#speciesloss
#speedlectureaward
#spektrumleaks
#spendenaktion
#sperm
#spezialisierung
#spiegel
#spiele
#spieletreffs
#spielzeug
#spintronik
#spitzer
#sporen
#sport
#sportmedizin
#spotify
#sprachassistenten
#sprache
#sprachen
#sprachförderung
#sprachnachrichten
#sprechblase
#sprechenlernen
#spurenelement
#sr
#staatsarchiv
#staatsvertrag
#staatsverträge
#stadtbaurätin
#stadtchronik
#stadtentwicklung
#stadtgeschichte
#stadtgestaltung
#stadtmission
#stadtpark
#stadtportal
#stadtrad
#stadtradeln
#stadtradelnhamburg
#stadtrat
#stadtratlive
#stadtraumentwicklung
#stadtraummonitor
#stadtreinigung
#stadtspaziergang
#stadtstendal
#stadtwald
#stahl
#stahlknecht
#stammbaumforschung
#stammstrecke
#stammzellen
#stammzellforschung
#standortmarketing
#standortvereinbarung
#stärkeralsgewalt
#starkregen
#starkregenereignissen
#start
#startegiedialogautomobilwirtschaft
#startrekpicard
#startrektng
#startrekunitedgives
#startup
#startupbw
#startups
#staßfurt
#statement
#stateofclimate
#statine
#statturns5
#staytuned
#std
#stec
#stechmücken
#stechmücken#repellent
#steingaß
#steinkohle
#steinlachtal
#steinmeier
#stelleangebot
#stellenangebot
#stellenangebote
#stellenanzeige
#stellenanzeigen
#stellenausschreibung
#stellenausschreibungen
#stemcells
#stempeda
#stempel
#stendal
#stepwise
#sterbehilfe
#sternensinger
#steuer
#steuerakademie
#steuerausbildung
#steuerrecht
#sti
#stichwahl
#stickoxidbelastung
#stickoxidemissionen
#stickstoff
#stickstoffoxide
#stiftung
#stiftungen
#stiftungsmenschen
#stigmatisierung
#stillalltag
#stillen
#stillenwillkommen
#stillzeit
#stimulate
#stint
#stmz
#stockente
#stoffwechsel
#stoffwechselerkrankung
#stolpersteinen
#stop
#stopcorporateimpunity
#storyquarks
#storytelling
#strafgerichte
#straßenverkehrsnovelle
#strategie2030
#straubenhardt
#stream
#streetart
#streetepistemology
#stress
#stressregulation
#stromausfall
#stromausfalls
#stromnetze
#stromversorgung
#strukturentwicklungsprogramm
#strukturfonds
#strukturkompass
#strukturstärkung
#strukturstärkungsgesetz
#strukturwandel
#strukturwandels
#student
#studieren
#studium
#stundedergartenvögel
#stundederwintervoegel
#stundederwintervögel
#stupidquestionsforintroverts
#sturm
#sturmtief
#sturzfluten
#stuttgartgoeslive
#stvo
#subarctic
#subventionen
#sucht
#suchtberatung
#suchtberatungsstellen
#suchtprävention
#suchtvorbeugung
#südpol
#sugar
#suicidepreventionday
#suizid
#summercamp
#summit
#sun
#sunday
#sunrise
#supercomputer
#supercup
#superfood
#superfoods
#superkeime
#supermond
#superrechner
#sustainability
#sustainable
#sustelling
#swir
#swirimaging
#switchedon
#swr
#sylvester
#symboltext
#synagoge
#syphilis
#syphilisfällen
#syphillis
#t1d
#t9fail
#tabakindustrie
#tabakrecht
#tabakzigaretten
#tagderälterenmenschen
#tagderarchitektur
#tagderbefreiung
#tagderbildung
#tagderdeutscheneinheit
#tagdererstenhilfe
#tagderfeuerwehr
#tagderfeuerwehrleute
#tagdergewaltfreienerziehung
#tagderjugend
#tagderkleinenforscher
#tagderkleinenforscherinnen
#tagdermeere
#tagdermenschenmitbehinderung
#tagderorganspende
#tagderozeane
#tagdersozialengerechtigkeit
#tagderwissenschaft
#tagderzahngesundheit
#tagderzivilcourage
#tagdesbrandverletztenkindes
#tagdesehrenamtes
#tagdesehrenamts
#tagdesfahrrads
#tagdeskinderturnens
#tagdesmeeres
#tagdesnotrufs
#tagdesoffenendenkmals
#tagdesschlafs
#tagdesseefahrers
#tagesschau
#tageszeitung
#tageszeitungen
#tagfalter
#tagfalteratlas
#taggegengewaltanfrauen
#tak
#takecarebeforeyoushare
#talk
#tangerhütte
#tarife
#tatoos
#tatort
#tatortdrehort
#tätowierfarben
#tätowiermittel
#tätowierung
#tattoo
#tattoofarbe
#tattoos
#taxi
#taxis
#taz
#tbe
#tbg
#tbt
#tbth
#tcells
#tda
#tda2020
#tdde
#tde
#tde20
#tde2020
#tde2021
#tdi20
#tdo2020
#tdovirtuell
#teachers
#teachingisfun
#team
#teambananenflanke
#teambutter
#teamendzeitmovie
#teamfeministinweilnochnieeinenpimmelgesehen
#teamgeist
#teamglobukalypse
#teamglobuklaypse
#teamrlp
#teamvelociraptor
#teamwissenschaft
#teamworkmakesthedreamwork
#technicalassistant
#technik
#technikerinistinformiert
#technikgeschichte
#technikjournalismus
#technikradar
#technologiegespraeche
#technologiegspraeche
#technologietransfer
#techtransfer
#tee
#teenhealth
#teildeszugs
#teilen
#teilhabe
#teilhabechancen
#teilnahmebedingungen
#teilzeit
#telavivuniversity
#telefonau
#telefongesellschaften
#telefonsprechstunde
#telekom
#telemannpreis
#telematik
#telematikinfrastruktur
#telepraktikum
#teltow
#tenure
#tenuretrack
#teppich
#terror
#terroranschlag
#terrorismus
#tesla
#textilien
#tgif
#thailand
#thankful
#thanksgiving
#theformula
#theologie
#thephotohour
#thepioneerone
#thesunupclose
#theunirankings
#throwback
#throwbackthursday
#thw
#tick
#ticket
#ticks
#tideelbe
#tiefe
#tiefehirnstimulation
#tiefkühlbeeren
#tiefkühlgemüse
#tiefkühlkost
#tiefsee
#tierarzneimittel
#tierärztekammer
#tierexperimente
#tierkörperbeseitigung
#tierschutz
#tierschutz#nutztierhaltungsverordnung
#tierschutzpreis2020
#tierschutzverein
#tierseuche
#tierversuch
#tierversuche
#tierversuchen
#tierversuchsvorhaben
#tierwohl
#tierzucht
#tigermosquito
#tigermücke
#tiktok
#tilgungszuschuss
#tipp
#tipps
#tissueengineering
#todesmarsch
#togetherforrescue
#tolerantes
#toleranz
#ton
#tonndorf
#tourismus
#toxoplasmose
#toxorhynchites
#tr011
#tr0112
#trabentrarbach
#tradition
#trainee
#traineeprogramm
#traktoren
#transfeindlichkeit
#transfer
#transformation
#transformationsrat
#transformweek20
#transfusionsmedizin
#transparencyinternationaldeutschland
#transparenz
#transplantation
#trauerbeflaggung
#treckerdemo
#trees
#treffensichwelten
#treibhausgas
#treibhausgase
#treibhausgasemissionen
#triathlon
#trier
#trier0112
#trierstehtzusammen
#triertrauert
#trieste
#triestescience2020
#trilogueupdate
#trinkhalm
#trinkhalmmaterialien
#trinkwasserspendern
#trinkwasserversorgung
#trockenheit
#trockenperioden
#trocknen
#troped
#tropen
#tropenkrankheiten
#tropenmedizin
#tropicsday
#trösten
#trudering
#trumpanhänger
#trumpbanned
#trustinai2020
#tschechoslowakei
#tschenderwahn
#tschüss
#tsunami
#ttt
#tuberculosis
#tuberkulose
#tuberkuloseimpfstoff
#tuberkulosemeldedaten
#tubraunschweig
#tumor
#tumorcells
#tumors
#tumortherapie
#tumorwachstum
#tunesien
#turbulenzen
#türkei
#turmeric
#turmstraße
#tvtipp
#twincore
#twitter
#twitterbeichte
#twitterconference
#twittergemeinde
#twittergewitter
#twitterlehrerzimmer
#twitterquiz
#twlz
#typ2diabetes
#type1diabetes
#type2diabetes
#typoutopia
#u2
#u4
#übersicht
#ubiquitin
#uclfinal
#uelzen
#ufacountdown
#ufz
#ufz_dürremonitor
#ufzagrarökologe
#ufzbiologe
#ufzchef
#ufzdürremonitor
#ufzexperte
#ufzexpertin
#ufzforscher
#ufzklimaökonom
#ufzklimawissenschaftler
#ufzler
#ufzmikrobiologen
#ufzpreisen
#ufzseenforscher
#ufzstadtsoziologe
#ufzstadtsoziologin
#ufzstudie
#ufzwasserexperte
#ufzwissenschaftlerinnen
#uhcday
#uiguren
#uke
#ultraschall
#ultrasound
#umfrage
#umvolkung
#umwelt
#umweltatlas
#umweltbehörde
#umweltbundesamt
#umweltministeriumrlp
#umweltministerkonferenz
#umweltpartnerschaft
#umweltpolitik
#umweltpreis
#umweltpsychologie
#umweltschutz
#umweltsystemforschung
#umweltverschmutzung
#umweltwirtschaftsgipfel
#un
#unabhängigkeit
#unbefristet
#unbezahlbarundfreiwillig
#under2coalition
#under2mou
#underwaterarchaeology
#underwaterheritage
#unesco
#unesco#welterbestätten
#unescotag
#unescowelterbe
#unescowelterbeantrag
#unescowelterbetag
#unescowelterbetitel
#ungleichheit
#unhcr
#unifreiburg
#united
#unitedinmemory75
#universe
#universität
#universum
#unstrut
#unternehmen
#unterwasserobservatorium
#unterwegsinsachsenanhalt
#unwetter
#unwort
#unwortdesjahres
#upm
#urbanequartiere
#urbangreening
#urbanism
#urheberrecht
#urknall
#urlaubslektüre
#urlaubzuhause
#urprall
#us
#uselection
#uselection2020
#usutu
#usutuvirus
#uswahl
#uswahl2020
#uswahlfilme
#utricularia
#uuntersuchungen
#vaam
#valentine
#valentines
#valentinesday
#valentinstag
#vampirebats
#vatertag
#vechiyouth
#vegan
#veganismus
#venus
#venusatmosphäre
#venusnews
#veranstaltungsbranche
#veranstaltungstipp
#veranstaltungstweet
#verantwortung
#verbraucher
#verbraucherfragen
#verbraucherpreise
#verbraucherprodukten
#verbraucherschutz
#verbrauchertippderwoche
#verbraucherzentrale
#verbrauchsdatum
#verdienstmedaille
#vereinsförderung
#vereintenationen
#vererbung
#verfa
#verfassungskommentars
#verfassungsschutz
#verfassungsschutzbericht
#verkehr
#verkehrslärm
#verkehrssicherheit
#verkehrssicherheitsbilanz
#verkehrswende
#versicherungsamt
#versorgungsamt
#versorgungsverbesserungsgesetz
#versuchstier
#versuchstiere
#versuchstieren
#versuchstierzahlen
#vertrauen
#verwaltung
#verwaltungsweihnachtslieder
#verwertsdoch
#veterinärmedizin
#veterinary
#vfb
#vfback
#vg
#vge
#vhh
#vhs
#vibrionen
#videobesch
#videokonferenz
#videopodcast
#videosprechstunde
#videostatement
#vielfalt
#vienna
#viktualienmarkt
#virtualbrain
#virtualseminar
#virtuelleinterschutz
#virtuellentagderoffenentür
#virtuelletagderoffenentür
#virutalseminar
#visitberlin
#vivelawir
#vlba
#vlt
#vod
#voelkerrecht
#vogel
#vögel
#vogelgrippe
#vogelgrippepanik
#vogelzählung
#voiceassistants
#volksaufstand
#volkssolidarität
#volkstrauertag
#volkstrauertages
#volkswagen
#vollereinsatz
#volleyball
#volljuristen
#volontariat
#vorbeugung
#vorlesen
#vorlesestudie
#vorlesetag
#vorlesetag2020
#vorratshaltung
#vorsätze
#vorständen
#vorstandsquote
#vortourderhoffnung
#vorurteile
#vote
#vr
#vre
#vsmk2020
#vulcansalute
#vulkane
#vulkaneifel
#vx
#waaw2020
#wahlalter
#wahlalter16
#wahlbetrug
#wahrscheinlichkeitstheorie
#wald
#waldbrand
#waldbrände
#waldbrandgefahr
#wälder
#wäldern
#waldorfpädagogen
#waldtage2020
#waldzustandsbericht
#walking
#wanderarbeitern
#wandern
#wandsbek
#wärmeeffizienz
#wärmehamburg
#wärmepumpen
#wärmepumpentechnologien
#wärmeversorgung
#wärmewende
#warn
#warntag2020
#warsaw
#warumgibteshiereigentlichkeineeditfunktion
#washashtagsauslösenkönnen
#washingtondc
#wasimessensteckt
#wasmitmedien
#wasser
#wasserknappheit
#wassermengen
#wasserqualität
#wasserressourcen
#wassersicherstellung
#wasserstoff
#wasserstofffahrzeuge
#wasserstoffforschung
#wasserstoffmobilität
#wasserstoffstrategie
#wasserstofftechnologien
#wasserstoffwende
#wasserstoffwirtschaft
#wasserstrategie
#wasserwehr
#waswirklichwirkt
#water
#waterkant
#watt
#wattenmeer
#wcph2020
#wdad2020
#wddw20
#wdwnord
#weareallsolarorbiters
#weatherwednesday
#webinar
#webtalk
#wechseljahre
#wechselwirkungen
#weekend
#wegmit218
#wegmit219a
#weiblich
#weidetierhaltung
#weihnachtlich
#weihnachtsbaum
#weihnachtsgeschenken
#weihnachtskonzert
#weilshilft
#wein
#weinbau
#weinberg
#weinbergcampus
#weinkönigin
#weinland
#weinrebe
#weißbuch
#weiterbildung
#welcome
#welcome2021
#welcomepolarstern
#welcompolarstern
#wellenbrecher
#weltadipositastag
#weltaidstag
#weltaidstag2020
#weltall
#weltantibiotikawoche
#weltbienentag
#weltblutspendertag
#weltblutspendetag
#weltbodentag
#weltbrailletag
#weltcopdtag
#weltdiabetestag
#weltdiabetestages
#welteisbärtag
#weltemojitag
#welterbe
#welterbebesuchs
#welterbeimharz
#welterbestadt
#welterbetag
#welterbeverbindet
#weltflüchtlingstag
#weltfrauentag
#weltfrauentag2020
#weltfrühgeborenentag
#welthepatitistag
#weltherztag
#weltkindertag
#weltkindertages
#weltkopfschmerztag
#weltkrebstag
#weltladen
#weltmännertag
#weltmenopausetag
#weltnichtrauchertag
#weltoffenes
#weltosteoporosetag
#weltpoliotag
#weltpolitik
#weltraum
#weltstatistiktag
#weltstillwoche
#welttagdeslabors
#welttagpatientengesundheit
#welttagpatientensicherheit
#welttierschutztag
#weltumwelttag
#weltuntergang
#weltwassertag
#wende
#wendelstein7x
#werbeumsätzen
#werdeprofessorin
#weremember
#werkstätten
#werkstoffe
#werkzeugmaschinen
#werlte
#wernigerode
#wert
#wertstoffhöfe
#west
#westenergie
#westnile
#westnilvirus
#westpfalz
#wettbewerb
#wetter
#wettereignisse
#wetterextreme
#wetterkapriolen
#wetterwasserwaterkant2020
#wha73
#wha74
#whatcanbesaved
#whisky
#whistleblowerrichtlinie
#whistleblowing
#whogoarn
#whs2020
#wid20
#widerspruchsregelung
#widerstandskämpfer
#wiedervereinigung
#wiegehtdas
#wieleben
#wien
#wienattack
#wiesn
#wiesnplakat
#wiestler
#wiewillichleben
#wifi
#wikipedia
#wildlife
#wildnis
#wildschweine
#wilhelmsburg
#williams
#willkommen2021
#willybrandt
#winckelmann
#windenergie
#windenergieanlagen
#windenergieausbau
#windenergy
#windenergyscience
#windig
#windkraft
#windpark
#windpockenimpfung
#windräder
#windrädern
#winter
#winteriscoming
#winternotprogramm
#wintersemester
#winterzeit
#wirfuermuenchen
#wirhabensiegewarnt
#wirklichweiterkommen
#wirkstoffe
#wirkstoffen
#wirmachenhamburgdigital
#wirsichernkoblenz
#wirsindeinberlin
#wirtschaft
#wirtschaftsrat
#wirtschaftsweisen
#wissa
#wissen
#wissenjour
#wissenschaft
#wissenschaftfürswohnzimmer
#wissenschaftsbarometer
#wissenschaftscomic
#wissenschaftsdiplomatie
#wissenschaftsfreihei
#wissenschaftsgeschichte
#wissenschaftsjahr
#wissenschaftsjahr2020
#wissenschaftsjahr2021
#wissenschaftsmanagement
#wissenschaftsmetropole
#wissenschaftsorganisationen
#wissenschaftsrat
#wissenschaftsstandort
#wissensdurst
#wissensmacher
#wissenstransfer
#wissenverdoppeln
#wissenwas
#wissing
#wisskomm
#wisskommuc
#wisskon
#wisskon20
#wisspreis
#wisszeitvg
#witchtober
#witchtober2020
#withrefugees
#wittenberg
#wittenberge
#wittstock
#wnv
#wochederwiederbelebung
#wochedessehens
#wochenende
#wohc2020
#wohlbefinden
#wohnraum
#wohnraumfördergesetz
#wohnungsbau
#wohnungsbauoffensive
#wohnungslosenhilfe
#wohnungslosigkeit
#woindeutschland
#wolf
#wölfe
#wolfsmonitoringbericht
#wolken
#womanandhealthcare
#womaninstem
#women
#womeninphysics
#womeninscience
#womeninscienceday
#womeninstem
#womensupportingwomen
#word
#wordlmediafestival
#wordoftheday
#workshop
#worldaidsday
#worldcancerday
#worldcancerday2020
#worldcleanairday
#worlddiabetesday2020
#worldemojiday
#worldemojiday2020
#worldenvironmentday
#worldhealthday
#worldhealthsummit
#worldhepatitisday
#worldmalariaday
#worldmalariareport
#worldmediafestival
#worldmentalhealthday
#worldmicrobiomeday
#worldmosquitoday
#worldobesityday
#worldoceanday2020
#worldparliamentday
#worldpatientsafetyday
#worldsciencesummit
#worldsuicidepreventionday
#worldtbday
#worldwombatday
#wound
#wüstenbildung
#ww
#ww20
#wwas
#wwiewissen
#xgegenkrebs
#xr
#xray
#yersinia
#yesterday2morrow
#yoga
#yomhashoah
#yomkippur
#you
#youngscientistshmgu
#youtube
#zahldesmonats
#zahlencheck
#zahnarzt
#zahngesundheit
#zahnmedizin
#zahnvorsorgeuntersuchung
#zdf
#zdfdigital
#zdfmoma
#zebrabärbling
#zebrafisch
#zecke
#zecken
#zeckenzeit
#zeit
#zeitfuerwissen
#zeitfürwissen
#zeitgeschichte
#zeitumstellung
#zeitwerk
#zeitz
#zellalterung
#zelltod
#zensusgesetzes
#zentralen
#zeppelin
#zeptosecond
#zerbst
#zerkarien
#zerowaste
#zfkd
#zfwiss
#zielvereinbarungen
#zigtalk
#zigtalks
#zika
#zittau
#zivilcourage
#zivilschutz
#zivilschutzes
#zivilschutzhubschrauber
#zivilschutzschule
#zlb
#zmga
#zsba
#zsh
#zuckeraustauschstoffe
#zuckerersatz
#zuckmayer
#zuckmayermedaill
#zuckmayermedaille
#zuckmayermedallie
#zuckmayerpreisträgerin
#zufamonitoring
#zukunft
#zukunftph
#zukunftsbox
#zukunftsfähig
#zukunftsforum
#zukunftsort
#zukunftsorte
#zukunftspaket
#zukunftsprogramm
#zukunftsreport
#zukunftsrevier
#zulassungsgebühren
#zursache
#zusammenarbeit
#zustimmungsgesetz
#zustimmungslösung
#zwangsstörungen
#zweiterweltkrieg
30jahrevereintforschen
abfallwirtschaft
abkommen
abotipp
acrylamid
advent
adventcalender
adventskalender
agricultural
ai
aids
aidshiv
alkoholfastenaktion
alkoholprävention
aluminium
amr
amyloidosis
antarktisexpedition
antelope
antibakteriell
antibakterielle
antibakteriellen
antibakterielles
antibiotics
antibiotika
antibiotikaresistenz
antibiotikaresistenzen
antibiotikaverbrauchssurveillance
antibiotikum
antidoping
antimicrobial
antiobiotikatherapie
antisemit
antisemitisch
antisemitischer
antisemitismus
antisemitsches
antragsportal
antrittsbesuch
architekturwettbewerb
aritificial
arktisexpedition
arthritis
asp
asteroid
asteroiden
asthma
astrophysics
asylsuchende
attoseconds
attosekunden
aufsichtsrat
aufsichtsräte
auguste
ausbildung
ausbildungsplatz
auschwitz
autoimmune
automobilzulieferer
bacteria
bacterial
bacteriology
badefarbe
bakterien
bakterium
barrockkomponisten
bauhausjubiläum
bewerbung
bewerbungen
bigdata
biolandwirt
biolandwirtschaft
biolebensmittel
biologe
biology
bisphenol
bisphenola
blitzform
bloodtrainteam
blutsicherheit
blutspende
blutspenden
blutspendetermine
bojen
borkenkäfer
borreliose
botulismus
brexit
broschüre
brustkrebs
buchbesprechung
bundesliga
bürgerforschungslabor
cadmium
cancer
cannabis
cannabiskonsumierende
chancengleichheit
chanucca
charpentier
chemienobelpreis
chiasamen
cholesterin
christen
christophschmelzerpreis
chucknorris
cinfektion
climate
climatechange
Cluster
co2ausstoß
coffeetogo
comicvorschläge
congos
cybermobbing
cybersicherheit
dampflokwerkstatt
darmkrebs
darmstaedterpreises
ddosattacke
demenzstrategie
deutschrussischen
diabetes
diesel
dietary
digitaldivide
doktorand
doktorandin
dokumentarfilm
domestication
doping
drogen
drogenaffinitätsstudie
drogenbeauftragte
drogenbeauftragten
drogenbeauftragter
drogenmissbrauch
drought
dürremonitor
easter
ebolapatient
ebolapatientin
eckernförder
ehrenamt
ehrenamtlich
ehrennadel
eisbären
eisbrecher
elektrolyse
elektroplaner
elternkindkuren
embryo
embryo
embryonen
emissionen
emobilität
emobility
emotionsgeschichte
endoprothese
endtb
engpass
engpässe
engpässen
erbkrankheit
erdbeben
escherichia
escooter
ezigarette
fehlerteufel
fernsehpreis
feuerwehr
fichten
filmtipp
firmenstaffel
fis
flachdächer
focacchia
foodchainlab
foodsafety
förde
forschungsschiff
fotowettbewerb
frauengesundheit
frauengesundheitsbericht
früherkennungsuntersuchung
fsme
gamesbereich
gaming
gebärdensprache
geburtshilfe
gedenkstätte
geekness
gemüse
gendermedizin
geschlechtsidentität
gesundheitsportal
giftinformationszentrum
gliazellen
globukalypse
glücksspielsucht
glyphosat
gojibeeren
goldmedaille
goran
gotland
grippeschutzimpfung
großschadensereignissen
gsev
gynäkologie
hahnemann
haifisch
halloween
hamöopathischer
hanau
handshoesslug
headache
hebammenstellenförderprogramm
heiler
heilerinnen
heilpraktiker
heilpraktikers
hektar
helmholtzausbildungspreis
helmholtzausbildungspreises
hepatitis
hepatitisb
herpes
herpesvirus
herpesviruses
herzkreislauferkrankungen
hips
hipstwitter
hiring
hirnstimulation
hiv
hobbyastronomen
hochentropieoxide
hochschulgesetz
hochschulgesetzes
homöopathen
homöopathie
homöopathisch
homöopathische
homöopathisches
homosexualität
homosexuell
homosexuelle
hpv
hpvimpfung
ibuprofen
ica
icus
implantat
implantate
inklusion
insekten
insektensterben
insektensterbens
insektenwiese
insulin
integration
integrationspreis
integrationspreises
internship
intersexuell
intersexuelle
intervallfasten
ipreg
iss
jod
jodmangel
jodversorgung
jude
juden
judentum
jüdin
katastrophenschutzplanung
katastrophenvorsorge
kiggs
kinderchirurgie
kindergesundheit
kinderkost
kirche
klimawandel
klimawandels
kobalt
kochaktion
kochshow
kochshows
kochvorführungen
kohleausstieg
kohleaustiegs
kohlendioxid
konfitüre
konsum
kontikat
konzert
konzerte
korallen (sind auch in der Negativliste)
kosmetik
krebs
krebsart
krebstherapien
kritisstrategie
küchenhygiene
kulturlandschaften
landeswettbewerb
landnutzung
landnutzungen
lautenschlägerforschungspreis
lebensmittelallergie
lebensmittelsicherheit
lehrerfortbildungreihe
leibnizpreis
lesben
lesetipp
leukämie
lfkats
listerien
listeriose
listeriosis
louisjeantet
lsbti
lstm
lysimeteranlage
magendarm
magendarmerkrankung
magendarmerkrankungen
malaria
männergesundheitswoche
männertag
marianengraben
marmelade
masernimpfung
masernschutzgesetz
mauerfall
maxplanckresearch
mediathek
mediendemokratie
medizinischtechnischen
meeresfrüchte
memristiven
migraine
migräne
migration
mikrobe
mikroben
mikroorganismen
mikroplastik
mindesthaltbarkeitsdatum
miniteilchenbeschleuniger
mitmachausstellung
möbiusband
moria
mosquito
mosquitos
mowas
mtareformgesetz
mukoviszidose
multiplesclerosis
multiplesklerose
mundgesundheit
musikpreis
muslim
muslime
nachhaltig
nachhaltige
nachhaltigen
nachhaltiges
nachhaltigkeit
nachwuchswissenschaftenpreis
nanophotonics
nanoporen
nationalsozialismus
nationalsozialist
nationalsozialistisch
naturstoffforschung
navalny
nawalny
neandertaler
neanderthals
neuromodulation
neurowissenschaft
neurowissenschaften
newyear
nichtrauchen
nichtraucher
nickel
nina
ninahelpdesk
nobel
nobelpreis
nobelpreisträger
nobelpreisträgerin
norovirus
notfallvorsorgeplanung
nudging
nutriscore
oaweek
ocean
oceanography
olivenöl
ontologien
organspende
organspendeausweis
orphan
ostealabs
osteoporose
ozeane
ozeanwirbeln
papiermaschinen
parodontitis
parrot
pasteur
patientenakte
patientenakten
patientendatenschutzgesetz
peibloodtrainteam
pesticide
pesticides
pestizid
pestizide
pestiziden
pflanzenschutzmittel
pflanzenschutzmitteln
phagen
photography
photovoltaik
plasmaphysik
plastikflaschen
pocken
podcatcher
polarnacht
polarstern
polio
poliomyelitis
polyurethane
postdoc
postdocs
potenzen
praep
prizewinner
produktempfehlung
projektgruppen
pseudomonas
pseudotubercolosis
putzmittel
quantencomputer
quantencomputern
quantencomputing
queer
queere
queernetzwerk
raclette
rainforest
raphael
ratspräsidentschaft
rauchfrei
rechtsextremismus
rechtsextremist
rechtsgutachten
recycling
redaktioneller
registration
registrations
resolution
rettungsrobotik
riesendoppelstern
roboter
robotik
röntgen
salmonellen
salmonellose
satelitten
säugetiere
säugetieren
schadstofffresser
schengenraum
schifffahrt
schimmel
schuleingangsuntersuchung
schuleingangsuntersuchungen
schweinepest
schwule
seegraswiesen
seelensteine
seismisch
seismischen
selbstmord
selbsttötung
sepsis
sepsissterblichkeit
sexualaufklärung
shampoo
shigatoxin
silbersalz
sirenenstandorten
sketchnotes
snow
soapbox
solstice
sonnenschutz
sonnenschutzmittel
sonnenschutzmitteln
sonnenschutzmittels
spektrograph
spendeausweis
spenderausschluss
spenderorgan
spenderorganen
spiralgalxie
sportmedizin
sprechenlernen
stadtgeschichte
stammzelle
stammzellen
stammzellenforschung
startup
startups
statine
stellenangebot
stellenangebote
stellenanzeige
stellenanzeigen
stellenauschreibungen
stellenausschreibung
sterbehilfe
sternfahrt
sternwarte
stockings
stoffwechselerkrankung
stoffwechselerkrankungen
stoffwechselmarker
stoffwechselmarkern
stonehenge
streetart
streuobstwiese
streuobstwiesen
stromausfall
strömungsprozesse
strukturwandel
stupser
sturmflut
sturmmonitor
suchterkrankung
suchterkrankungen
suchtprävention
suizid
suizidal
superfood
superfoods
sustainability
sustainable
syphillis
tabak
tabakwerbeverbot
tatoos
tauchgang
teilnahmebedingungen
telematikinfrastruktur
telescope
teppich
terrortat
textilien
tiefkühlkost
tiefpotenzen
tierarzneimittel
tierschutz
tierversuch
tierversuche
tierwohl
tierwohllabel
tierwohls
tobacco
toxoplasmose
tradition
traditionspflege
trainee
traineeprogramm
transfusionsmedizin
transplantation
transplantationen
treblinka
treibhausgas
treibhausgase
tuberkulose
tuberkulosemeldedaten
tuberkulosemittel
tumor
tumore
tumorwachstum
tumorzentrum
tumorzentrums
twincore
überwintern
umweltgift
umweltgifte
umweltschutz
uranusmonde
urheberrechtswissensgesellschaftsgesetzes
urlaubslektüre
urologe
urologie
uselection
uswahl
vegan
vegane
veganer
veganes
veganismus
verbraucherfragen
verbraucherschutz
verbrauchsdatum
verbrennungsmotor
verkehrslärm
vibrionen
vogelgrippe
volleyball
vorlesestudie
vorortapotheken
vorratskalkulator
vulkanausbrüche
waschen
wasserknappheit
wasserqualität
wasserstoff
wasserstoffauto
wasserversorgung
wehland
weihnachtsferien
weltaidstag
welterbe
weltfrauentag
weltkrebstag
weltkrieg
weltkriege
weltkrieges
westnil
westnilfieber
westnilvirus
westnilvirusinfektion
whatchamacallit
whoreform
wiedervereinigung
wiikpreis
windkraftanlagen
windpocken
windpockenimpfung
winterpause
wissenschaftsmanagement
wissenswelle
wnv
wolfsschutz
wonderland
work4germany
worldaidsday
worldobesityday
zahnärtzlich
zahnärztliche
zahnärztlichen
zahngesundheit
zecken
zoo
zuckeraustauschstoffe
zuckerersatz
zwangsstörung
zwangsstörungen

C content category word list for severity

#bovinecoronavirus
#cononavirus
#corona
#coronacrisis
#coronadaten
#coronaepidemie
#coronainfektionen
#coronainfektionszahlen
#coronainfizierte
#coronainfo
#coronakrise
#coronakrisensituation
#coronalage
#coronapamdemie
#coronapandemie
#coronapatienten
#coronarvirus
#coronasituation
#coronatest
#coronatests
#coronaviren
#coronavirus
#coronavirusinfektion
#coronavirusinfektionen
#coronaviruspandemic
#coronaviruspandemie
#coronavius
#coronazeit
#coronazeiten
#coughactually
#covid
#COVID19
#covid19epidemie
#covid19fällen
#covid19pandemie
#covid2019
#emerging
#emergingthreats
#epidemic
#fallzahlen
#falschpositive
#falsebalance
#infektionen
#infektionsgeschehen
#infektionsrisiko
#krankheiten
#krankheitserreger
#krankheitslast
#krankheitssymptomen
#krise
#longcovid
#merscov
#mutation
#ncov19
#ncov2019
#pandemics
#pandemie
#pcrtest
#pcrtests
#remdesivir
#riechen
#sarscov2
#sarscov2antikörperstudien
#sarscov2welle
#virusmutationen
#zoonose
#zoonosen
19infektion
1welle
2019ncov
2019-nCov
7tageinzidenz
abstrich
ansteckend
ansteckungsgefahr
ansteckungsketten
ansteckungsmöglichkeiten
ansteckungsquelle
anstreckung
antigentest
antigentests
antiviral
asymptomatisch
asymptomatische
asymptomatischer
asymptotisch
asymptotischer
atemnot
atemweg
atemwege
atemwegen
atemwegserkrankung
atemwegserkrankungen
atemwegsinfektionen
atmen
ausbreitungsdynamik
ausbreitungsgeschwindigkeit
b117
basisreproduktionszahl
beatmung
beatmungsgerät
beatmungskapazitäten
beatmungsplatz
beatmungsplätze
bevölkerungsimmunität
bovinecoronavirus
cases
corona
coronaansteckungsgefahr
coronabedingt
coronabedingte
coronabedingten
coronabedingungen
coronabezogen
coronabezogene
coronabezogenen
coronadaten
coronadatenanalyse
coronadatenspende
coronadunkelziffer
coronadunkelziffern
coronaeffekt
coronaeffekte
coronaeffekten
coronaepidemie
coronaerkrankung
coronaerkrankungen
coronafall
coronafälle
coronafallzahlen
coronagenesene
coronageschädigte
coronageschehen
coronainfekt
coronainfektion
coronainfektionen
coronainfektionsrisiko
coronainfektionszahl
coronainfektionszahlen
coronainfizierte
coronainfizierten
corona-infizierten
coronakatastrophe
coronakollaps
coronakranke
coronakrise
coronakrisenzeit
coronal
coronalage
coronaliste
coronaneuinfektion
coronaneuinfektionen
coronaopfer
coronapandemie
coronapatient
coronapatienten
coronapositiv
coronapositive
coronasituation
coronatest
coronatestern
coronatests
coronateststation
coronateststationen
coronateststreifen
coronatestzentrum
coronatestzentrums
coronatote
coronatoten
coronaupdate
coronaverdacht
coronaverdachtsfall
coronaverdachtsfälle
coronaverdachtsfällen
coronaviren
coronavirenkonzentration
coronavirus
coronavirusausbruch
coronaviruscovid19
coronavirusepidemie
coronaviruserkrankungen
coronaviruses
coronavirusfall
coronavirusfälle
coronavirusfällen
coronavirusfamilie
coronavirusinfektion
coronavirusinfektionen
coronaviruskarte
coronaviruskrise
coronavirusmutation
coronavirusmutationen
coronaviruspandemie
coronaviruspatientinnen
coronavirusrelated
coronavirusszenarien
coronavirusupdate
coronavirusupdates
coronavirusvariante
coronavirusvarianten
coronavirusvirus
coronawelle
coronazahlen
coronazeit
coronazeiten
covid
COVID_19
covid19
covid-19
covid19antikörpertest
covid19antikörpertests
covid19ausbruch
covid19ausbruchs
covid19diagnose
covid19epidemie
covid19erkrankte
covid19erkrankten
covid19erkrankung
covid19erkrankungen
covid19fall
covid19fälle
covid19fällen
covid19fallzahlen
covid19infektion
covid19infektionen
covid19infizierten
covid19krankheitsverlauf
covid19medikamente
covid19medikamenten
covid19pandemie
covid19patient
covid19patienten
covid19patientinnen
covid-19-patientinnen
covid19situation
covid19symptom
covid19symptome
covid19verlauf
covid19verläufe
covid19verläufen
COVID2019
covid2019
covidfall
covidfälle
covidfree
covidkranke
covidpatient
covidpatienten
covidsymptome
covidtodesfälle
covidtote
covidtoten
covidwelle
crisis
diviintensivregister
dunkelziffer
durchseuchung
epidemic
epidemie
epidemiologisch
epidemiologische
epidemiologischer
epidemisch
epidemische
epidemischen
erkältungssymptome
erkrankungssymptom
erkrankungssymptome
erreger
erregers
exponential
exponentialeswachstum
exponentialwachstum
exponentiell
exponentielle
exponentiellen
exponentielles
fälle
fallmeldungen
fatigue
fieber
folgeschäden
genesung
genomsequenzierung
genvarianten
geruch
geruchs
geruchssinn
geschmack
geschmacks
geschmackssinn
grippe
hauptsymptome
herbstwelle
herdenimmunität
hochansteckende
hochinfektiös
husten
icus
immunstatus
immunsystem
immunsystems
infection
infektgeschehen
infektgeschehens
infektion
infektionen
infektionsfälle
infektionsgefahr
infektionsgeschehen
infektionsgeschehens
infektionsketten
infektionsrisikos
infektionssituation
infektionssterblichkeit
infektionsumfeld
infektionswelle
infektionswellen
infektionszahlen
infektiös
infektzahl
infektzahlen
inkuabationszeit
inkubzeit
intensivaufenthalt
intensivbettenkapazitäten
intensivbettkapazität
intensivbettkapazitäten
intensivpflichtig
intensivstation
intensivstationen
intubieren
intubiert
inzidenz
inzidenzwert
inzidenzzahlen
jahrhunderpandemie
kranheitsverlaufs
krankheitsausbruch
krankheitssymptome
krankheitssymptomen
krankheitsverlauf
krankheitsverläufe
krankheitsverläufen
krise
langfristschäden
langzeitfolgen
langzeitimmunität
langzeitnebenwirkungen
longcovid
luftnot
lunge
lungen
massencoronatests
mehrfachtestung
meldedaten
milderen
mutanten
mutation
mvasars2
nachweisrate
nachweisraten
nasenabstrich
nasenabstriche
nasenspray
ncov19
ncov2019
nCov2019 
neuansteckungen
neuinfekt
neuinfektion
neuinfektionen
neuinfektionten
neuinfiziert
neuinfizierte
neuinfizierten
niesen
outbreak
oxygen
pandemic
pandemics
pandemidynamik
pandemie
pandemiebedingt
pandemieentwicklung
pandemien
pandemiesituation
pandemiewelle
partikel
patient
patienten
pcr
pcrtest
pcrtests
pcruntersuchung
personenzahl
positivefalse
präcovid
präsymptomatisch
präsymptomatische
presymptomatic
rachen
raredisease
reinfektion
reinfektionen
rekonvaleszentenplasma
remdesivir
replikation
replizieren
repliziert
reporduktionszahlen
reproductionrate
reproduktionszahl
respiratorisch
respiratorische
respiratorisches
risiken
risiko
risk
rtwert
rtzahl
rwert
rwertschwellen
SARS
sars1
sarscoronavirus2
sarscov
SARSCoV2
sarscov2
SARS-CoV-2
sarscov2ansteckung
sarscov2ansteckungen
sarscov2blocker
sarscov2erreger
sarscov2erregernachweis
sarscov2fallzahlen
sarscov2genom
sarscov2infektion
sarscov2infektionen
sarscov2infektionen
sarscov2infektionsgeschehen
sarscov2nachweisverfahren
sarscov2pandemie
sarscov2therapie
sarscov2übertragung
sarscov2viren
sarscov2welle
sarsviren
sarsvirus
schnellpcr
schnelltest
schnelltests
schwellenwert
schwellenwerte
schwellenwertes
schweregrad
schweregrade
schweregraden
schwerkrank
schwerkranke
schwerkranken
schwerstkranke
sequencing
sequenzierungsdaten
seroprävalenz
siebentageinzidenz
siebentagesinzidenz
spätfolgen
speichelproben
sterbezahlen
sterblichkeitszahlen
symptom
symptomatik
symptomatisch
symptomatische
symptomatischer
symptomatisches
symptome
symptomen
symptoms
test
testen
testing
testkapazität
testkapazitäten
testpriorisierung
tests
testung 
testzahl
testzahlen
todesfälle
todeszahl
todeszahlen
trägermolekül
trägermoleküle
triage
triageentscheidung
überschießende
übertragbarkeit
übertragungen
übertragungsstammäume
übertragungsstammbaum
undertesting
untertestung
variant
varianten 
verbreitung
verdopplungszeit
verlauf
verläufe
virale
virales
viren
virologe
virologen
virologist
virus
virusdosis
viruserbgut
viruses
viruslast
viruslasten
welle
zielinzidenz
zoonose
zweitinfektionen
zweitinfektions

D content category word list for susceptibility

#adipositas
#coronaAmpel
#coronadeutschland
#coronahh
#coronahotspot
#coronalsa
#coronarlp
#coronavariante
#coronavirusde
#coronavirusdeutschland
#covid19australia
#covid19de
#covid2019de
#gangelt
#heinsbergstudie
#rkidashboard
altenheim
altenheime
altersgruppe
altersgruppen
ansteckungsort
anticoronamaßnahme
anticoronamaßnahmen
bergamo
bevölkerungsgruppe
bevölkerungsteile
bfrcoronamonitor
bfrcoronamonitors
clusterevent
clusterisolierung
coronaampel
coronaausbruch
coronaausbruchs
coronahh
coronahotspot
coronahotspots
coronakarte
coronaprognose
coronarisiko
coronarisikogebiet
coronarisikogebiete
coronarisikogebieten
coronarisikogruppen
coronavariante
coronavarianten
coronaVirusDE
coronavirusdeutschland
covid19dashboard
covid19deutschland
COVID19germany 
covid2019de
fischmarkt
fischmarkts
gefährdete
heinsberg
heinsbergstudie
hotspot
hotspots
hotspotstrategie
infektionsherde
infektionsort
nichtrisikogebiet
nichtrisikogebiete
nichtrisikogebieten
obesity
pflegebedürftig
pflegebedürftige
pflegebedürftigen
pflegeeinrichtung
pflegeheim
pflegeheime
pflegekräfte
risikofaktoren
risikogebiet
risikogebiete
risikogebieten
risikogruppe
risikogruppen
risikopatient
risikopatienten
riskpatient
riskpatients
risks
sarsausbruch
sarscov2ausbruch
senioren
südafrika
übergewicht
ukmutation
uk-mutation
uk-mutationen
vorerkrankte
vorerkrankung
vorerkrankungen
vulnerabel
vulnerabelsten
vulnerable
wuhan
zerlegebetriebe

E content category word list for efficacy

#abstandsregeln
#aha+l+a
#ahaformel
#ahalregeln
#alltagsmaske
#alltagsmasken
#app
#apps
#atemschutzmasken
#biontech
#biontechgründer
#bzgAhygieneregeln
#closedbutactive
#closedbutopen
#communitymasks
#contacttracing
#contacttracingapp
#coronaapp
#coronaapps
#coronaimpfstoff 
#coronaimpfstoffe
#coronaimpfzentren
#coronalockdown
#coronalockdowns
#coronamaßnahmen
#coronaregeln
#coronaschutzimpfung
#coronaschutzimpfungen
#coronawarnapp
#covapp
#covid19iimpfung
#covid19impfstoff
#Covid19impfstoffe
#covid19impfstoffen
#covid19pandemiekontrolle
#covid19shutdown
#covid19vaccines
#desinfektionsmittel
#fehlendermindestabstand
#ffp2
#ffp2Masken
#flattenthecurve
#flauschenthecurve
#gesichtsmaske
#gesichtsmasken
#handhygiene
#hydroxychloroquine
#hygienehilft
#hygienemaßnahme
#hygienemaßnahmen
#hygieneplan
#hygienepläne
#hygienetipps
#hygienevorschrift
#hygienevorschriften
#impfdose
#impfdosen
#impfen
#impfenschützt
#impfpflicht
#impfquoten
#impfschäden
#impfschutz
#impfstatus
#impfsurveillance
#impftermin
#impftermine
#impfungen
#impfvorbereitung
#impfzentren
#kontaktpersonenmanagement
#kontakttagebuch
#kontaktverfolgung
#landesimpfzentrum
#lockdown
#lockdownlesson
#lockdownverlaengerung
#mask
#maskenatteste
#maskenpflicht
#präventionsstrategie
#prevent
#prevention
#sarscov2maßnahmen
#schulenundkitaszu
#schulezu
#schulschließung
#socialdistancing
#sormas
#sormasbenefits
#spezifischenachtestungen
#trackandtrace
#vakzin
#vakzine
#vaxxed2
#warnapp
#zerocovid
#zusammenaufabstand
21impfschema
abstand
abstandhalten
abstands
abstandsregeln
abstandsregelungen
aHA
aha+app
aha+lüften
ahaformel
ahal
aHA-L
alltagsmaske
alltagsmasken
astraZeneca
atemschutzmaske
atemschutzmasken
ausgangsbeschränkung
ausgangsbeschränkungen
ausgangssperre
ausgehverbote
beflüftete
belüfteten
beschränkungsmaßnahme
beschränkungsmaßnahmen
besuchsperson
besuchspersonen
bewegungsradius
biontech
biontechgroup
biontechimpfstoff
biontechpfizer
chargenprüfung
circuitbreaker
clusterstrategie
communitymaske
communitymasken
contacttracing
containment
coronaapp
coronaapps
coronabeschränkung
coronabeschränkungen
coronadatenspendeapp
coronaeindämmung
coronaeinschränkung
coronaeinschränkungen
coronaerstehilfebox
coronafaq
coronaimpfdosis
coronaimpfstoff
coronaimpfstoffe
coronaimpfstoffs
coronaimpfung
coronaimpfungen
coronaimpfzentrum
coronakontrolle
coronalockdown
coronalockdowns
coronalockerung
coronalockerungen
coronamaßnahme
coronamaßnahmen
coronaprophylaxe
coronaregel
coronaregeln
coronaregelung
coronaregelungen
coronaschnelltest
coronaschnelltests
coronaschockstrategie
coronaschutz
coronaschutzimpfung
coronaschutzimpfungen
coronashutdown
coronasicherheitsabstand
coronastrategie
coronastrategien
coronatracingapp
coronauntersuchungsstellen
coronavirusimpfstoff
coronavirusimpfstoffe
coronavirusimpfstoffen
coronavirusimpfstoffs
coronavirusinfoportal
coronawarn
coronawarnapp
corona-warn-app
coronawirkstoff
covid19einschränkungen
covid19impfstoff
covid19impfstoffe
covid19impfstoffen
covid19impfstoffs
covid19impfung
covid19lockdown
covid19reisewarnung
covid19shutdown
covid19teststelle
covid19vaccines
covidimpfstoff
covidimpfung
covidimpfungen
curevac
desinfektionsmittel
desinfektionsmitteln
distancing
distanz
distanzlernen
eigenverantwortung
eindämmen
eindämmung
einlasskontrollen
einreisequarantäne
einreiseverbot
einreiseverbote
einschränken
einzelfallverfolgung
einzelfallverfolgungen
faceshield
faceshields
ffp2
ffp2maskenpflicht
filter
flattenthecurve
frischluft
gelüftet
gelüftete
gesichtsmaske
gesichtsmasken
gesichtsschutzschilder
gottesdienstverbot
handdesinfektionsmittel
hände
händewaschen
homeoffice
homeschooling
hustenetikette
hybridunterricht
hydroxychloroquine
hygiene
hygienehinweisen
hygienekonzept
hygienemaßnahme
hygienemaßnahmen
hygienepläne
hygieneregeln
hygienetipps
hygienevorschrift
hygienevorschriften
hygienplan
imfpteams
impf
impfallianz
impfangebot
impfbereit
impfbereitschaft
impfdose
impfdosen
impfdosis
impfen
impferfolg
impferfolge
impffortschritt
impfluencer
impfqouten
impfquote
impfschaden
impfschäden
impfstatus
impfstoff
impfstoffe
impfstoffen
impfstoffentwicklung
impfstoffkandidat
impfstoffkandidaten
impfstoffkonzepten
impfstoffproduktion
impfstoffprojekte
impfstofftyp
impfstofftypen
impfstoffversorgung
impfstoffverteilung
impfsurveillance
impfteam
impftermin
impftermine
impfung
impfungen
impfvorbereitung
impfwillig
impfwillige
impfzentren
impfzentrum
impfzwang
infektionsschutz
infektionsschützende
infektionsschutzes
infektionsschutzmaßnahmen
isolation
isolieren
isoliert
kn95
kontakt
kontaktbeschränkung
kontaktbeschränkungen
kontakte
kontaktfrei
kontaktlos
kontaktnachverfolgung
kontaktperson
kontaktpersonenmanagement
kontaktreduktion
kontakttagebuch
kontakttagebuchs
kontaktverbot
kontaktverfolgung
kurzshutdown
kurzzeitshutdown
landesimpfzentrum
langzeitlockdown
lieferengpass
lieferengpässe
lieferengpässen
lockdown
lockdownbeschluss
lockdownlight
lockdownmaßnahmen
lockdowns
lockdowntage
lüften
marktzulassung
mask
maske
masken
maskenattest
maskenatteste
maskenpflicht
maskentyp
maskentypen
maskentyps
masks
mcovid19impfstoffe
mindestabstand
moderna
mrnaimpfstoff
mrnaimpfstoffe
mrnaimpfstoffen
mrnaimpfstoffs
mundnasebedeckung
mundnasenbedeckung
mundnasenbedeckungen
mundnasenmaske
mundnasenschutz
mundnasenschutzpflicht
mundundnasenschutz
nachverfolgt
nachverfolgung
nichtkontaktfrei
nichtkontaktfreien
notbetreuung
opmasken
pandemiebekämpfung
päsenzunterricht
pfizer
pneumokokkenimpfung
pneumovax
prevenar
prevention
produktsicherheit
quarantäne
quarantänepflicht
quarantänetipps
quarantine
raumluftfilter
reduzieren
regelbetrieb
regelungen
reiserückkehrende
reiserückkehrer
restrictions
rkiimpfquotenmonitoring
rnabasis
rnaimpfstoff
rückkehrer
rückverfolgung
rückverfolgungen
runter
runterbringen
safevaccines
sarscov2impfstoff
sarscov2prävention
sarscov2schutzmaßnahme
sarscov2schutzmaßnahmen
schnutenpulli
schoolopening
schulöffnung
schulöffnungen
schulschlieáung
schulschlieáungen
schulschliessung
schulschliessungen
schulstart
schutzausrüstung
schutzausrüstungen
schutzmaske
schutzmasken
schutzvorkehrungen
schutzwirkung
selbstquarantäne
selbstschutz
selbsttest
selbsttests
seuchenprävention
socialdistance
socialdistancing
sommershutdown
sperrstunde
sperrstunden
sperrzonen
sputnikvimpfstoff
stoppcoronaapp
teillockdown
tracing
tracingapps
track19
usimpfstoff
usimpfstoffs
vaccinated
vaccination
vaccinations
vaccine
vaccines
vaccinetracker
vakzin
vakzine
vakzinforschung
vax
vektorimpfstoff
verhaltensänderungen
vorsichtsmaßnahmen
warnapp
warnmeldung
warnmeldungen
wellenbrecher
wellenbrechershutdown
whoverhaltensempfehlungen
wirksamkeitsnachweis
wirkstoffkandidaten
zerocovid
zugelassen
zuhause
zulassungsempfehlung

F content category word list for technical information

#atemluft
#bat
#bioinformatics
#bioinformatik
#biomedicine
#biomedizin
#biosample
#charitevirology
#covid19forschung
#dfg
#dfg2020
#drosten
#förderaufruf
#förderbekanntmachung
#forschungsförderung
#genetik
#genomchirurgie
#genome
#genomeditiert
#genomeditierung
#genomeediting
#genomforschung
#genomics
#genschere
#gfv
#johnshopkinscorona
#johnsnowmemo
#johnsnowmemorandum
#kontaminanten
#microbiology
#mikroben
#mikrobiologie
#mikrobiom
#mikrobiota
#mikroglia
#mikroorganismen
#molecularbiology
#molecularfarming
#molecules
#mrna
#ribosomes
3dsimulationen
aerosol
aerosole
aerosolen
aerosolübertragung
andocken
antigen
antigenschnelltest
antigenschnelltests
antikörper
antikörpercocktail
antikörpernachweis
antikörperreaktion
antikörperstudie
antikörperstudie
antikörpertest
antikörpertests
bzellen
coronaantikörper
coronaantikörperstudie
coronaantikörpertest
coronaantikörpertests
coronacheck
coronadatadonation
coronaexperte
coronaexperten
coronaexpertinnen
coronaexpertise
coronaforschung
coronaforschungsentwicklungen
coronaimpfstoffforschung
coronaimpfstoffstudie
coronainfo
coronainformation
coronainformationen
coronanews
coronapaper
coronapapier
coronapodcast
coronarna
coronaseite
coronastatistik
coronastudie
coronastudien
coronaszenarien
coronaviruserklärthreads
coronavirusexperte
coronavirusexperten
coronavirusforscherin
coronavirusproteine
coronawissen
coronawissens
covid19recherchefonds
crisprtechnologie
datenlage
ebolacovid
epidemiologisches
fauci
genom
gfv
greatbarringtondeclaration
hauptübertragungsweg
haushaltsübertragung
haushaltsübertragungen
humanchallengestudien
iiistudie
johnsnowmemorandum
metaanalyse
modell
modellierung
modellierungen
modellierungsstudie
modellierungsstudien
modellierungstool
mrna
multiplextest
multiplextests
nanoantikörper
neutralisationstest
neutralisationstests
nocovid
onlinecovid19lagebericht
phaseiiistudie
präklinischen
preprint
primer
probanden
risikobegegnung
risikobegegnungen
risikoermittlung
sarscov2antigentest
sarscov2antigentests
sarscov2antikörper
sarscov2antikörpern
sarscov2superspreader
simulieren
spike
spikeprotein
spikeproteins
studienergebnis
studienergebnisse
studienergebnissen
supersantikörper
superspreader
superspreadern
superspreading
superspreadingereignisse
supersprederevent
titer
transmission
tröpfchen
tröpfcheninfektion
tropfen
tzellen
überträger
übertragungsweg
übertragungswege
ursprungsvirus
virusbestandteile
virusbestandteilen
virusisolierung
virusoberfläche
virusübertragung
wirt
wirts
zulassung
zulassungssstudie
zulassungsstudien
zwischenergebnis
zwischenergebnisse
zwischenergebnisses
zwischenwirte

G content category word list for social consequences

#aktivgegencovid
#alleinezusammen
#anticoronademo
#anxiety
#attilahildmann
#avocadolf
#b0108
#b1811
#b1912
#b2908
#b2909
#backtonewnormal
#berlinagainstcorona
#berlindemo
#berlinresearch50
#berlinsagtdanke
#bessereszutun
#betreuungsverbot
#bhakdi
#bleibensiegesund
#buchmessedaheim
#coronacare
#coronademo
#coronademos
#coronadomizil
#coronadram
#coronaherausforderungen
#coronajahr
#coronaleugner
#coronaquerfront
#coronaschulen
#coronasolidarität
#coronasoziologie
#covidioten
#dancethemask
#debunking
#debunking2020
#debunkinghandbook2020
#desinformationskampagne
#digitalessommersemester
#digitalgegencorna
#digitalgegencorona
#doktornwiehomburg
#dreamnowvisitlater
#engagement
#engagementideen
#engagements
#engagiert
#europagegencovid19
#europeansagainstcovid19
#freealuhut
#gemeinsamgegencorona
#gesundheitlicheungleichheit
#goldeneraluhut
#goldeneraluhutlivestream
#haltdiefressebild
#hamsterkaeufen
#hildmann
#homeoffice
#homeschooling
#homeworking
#impfgegnern
#impfluencer
#impfschadensausgleich
#inderkrisegelesen
#infographic
#janaauskassel
#kitazu
#kurzarbeit
#lernferien
#ligaderwahrenhelden
#maskdiplomacy
#maskenmuffel
#maskUp
#merkelpanic
#merzcovid
#nachbarschaftschallenge
#nachbarschaftspreis
#nichtsemester
#niedersachsengegencorona
#osternzuhause
#pandemiemüdigkeit
#plurv
#quaranaenemitkids
#quarantaenemitkids
#querdenken
#querdenken711
#regelbetrieb
#rethinkingchristmas
#rethinkinghealth
#stayhealthy
#stayhome
#stayhomechallenge
#stopthespread
#superbadtransmittablecontagiousawefulvirus
#systemrelevant
#talkshowprofessor
#togetherathome
#türklinken
#uniklinikavscovid
#unitebehindscience
#vaccinenationalism
#verschwoerungsdenken
#verschwörungsglauben
#verschwörungsmentalität
#weareinthistogether
#weihnachtsferien
#westayathome
#wirbleibenzuhause
#wirbleibenzusammen
#wirmiteinander
#wirschaffendas
#wirvsvirus
#wissenschaftkontrovers
#wissenschaftsfreiheit
#zusammengegencorona
aluhut
aluhüte
antiansteckung
anticoronademo
anticoronademonstrant
anticoronademonstranten
anticoronademonstration
anticoronademonstrationen
anticoronaproteste
anticoronaprotesten
appell
aufabstandinkontakt
ausrottungskampagne
begriffschaos
bleibensiegesund
bleibtsdahoam
conspiracy
coronaaccount
coronaaccounts
coronaalltag
coronaalltags
coronaauflage
coronaauflagen
coronabericht
coronaberichterstattung
coronabetten
coronabewegung
coronablues
coronabriefing
coronabürgertelefon
coronademo
coronademonstranten
coronademonstration
coronademonstrationen
coronademos
coronadiktatur
coronadms
coronaedition
coronafeier
coronafeiern
coronaferien
coronagroßredner
coronahelfer
coronahomeoffice
coronahotline
coronaignoranz
coronajahr
coronakram
coronaleugner
coronaleugnerinnen
coronaleugnern
coronapaniker
coronaparty
coronapropaganda
coronaprotest
coronaprotestbewegegung
coronaproteste
coronaprotesten
coronapseudoexperte
coronapseudoexperten
coronarebellenbewegung
coronasemester
coronaskeptiker
coronaskeptikers
coronasorgen
coronasoziologie
coronaterror
coronaterrors
coronathesen
coronaverharmloser
coronaverharmlosern
coronaverschwörungsideologie
coronavirusthematik
coronaviruszeiten
coronawahrheit
covid19theorie
covididiot
covididioten
covidiots
covidnorms
covidpresse
einsamkeit
faktenleugnung
falschmeldungen
familienfeier
familienfeiern
gesundheitspersonal
großveranstaltungen
hamsterkaeufen
hamsterkäufe
hamsterkäufer
hamstern
hause
hefe
ichappmit
ichhattecorona
impfgegner
impfgegnern
impfkampagne
impfpflicht
infodemie
infodemisch
janaauskassel
kannsemester
kinderbetreuung
kitabetrieb
kitas
kurzarbeit
kurzarbeiter
ladenschlieáung
lernferien
ligaderwahrenhelden
lobbyismus
lockdownfolgen
lockdownlesson
lockdownpresent
maskeauf
maskefürdich
maskenmuffel
maskenverweigerer
maskup
medizinischespersonal
medizinnotstand
medizinpersonal
menschenansammlung
menschenansammlungen
öffnungsprozess
pandemiealltag
pandemiealltags
pandemiemüdigkeit
pflegenotstand
plurv
postcoronafeier
präsenzunterricht
präventionsparadox
protectedtogether
quarantaenemitkids
querdenken
querdenken711
querdenker
querdenkerszene
schulen
stayathome
staycation
stayhome
supercorona
systemrelevant
systemrelevante
systemrelevanten
telegram
telegramkanal
toilettenpapier
türklinke
türklinken
überlastet
vaccineheroes
vaccineswork
verschwörung
verschwörungen
verschwörungsideologie
verschwörungsideologien
verschwörungsmythen
verschwörungstheorie
verschwörungstheorien
vorkrisenniveau
wirgegencorona
wissenschaftspodcast
wissensdurst

H content category word list for social politics

#altmaier
#beherbergungsverbot
#bevölkerungsschutzgesetz
#bundespressekonferenz
#coronabonds
#coronabündnis
#coronabündnisse
#coronabündnisses
#coronaHHsondermitteln
#coronahilfsprogramm
#coronakonjunkturpaket
#coronamehrbedarf
#coronasoforthilfehh
#eindämmungsverordnung
#grenzschließung
#infektionsschutzverordnung
#konjunkturpaket
#kurzarbeitergeld
#landesimpfkoodinator
#landesimpfkoordinator
#langzeitstrategie
#paktfürdiepflege
#ratspraesidentschaft
#ratspräsidentschaft
#risikokommunikation
#risikomanagement
#riskcommunication
#shutdowngermany
#trumphascovid
#überbrückungshilfe
#ueberbrueckungshilfe
#versammlungsgesetz
allgemeinverfügung
anordnung
anordnungen
beherbergungsverbot
beschluss
beschlüsse
besuchsverbote
bundländerbeschluss
bundländerbeschlüsse
bundländerbeschlusses
bundländerbeschlüsses
bundländertreffen
coronabekämpfungsverordnung
coronabeschluss
coronabündnis
coronabündnisse
coronaeindämmungsverordnung
coronahilfe
coronahilfegesetz
coronahilfen
coronahilfspaket
coronaimpfstrategie
coronakommunikation
coronakonferenz
coronakrisenstab
coronakrisenstabs
coronalpk
coronanovemberhilfe
coronapaket
coronapolitik
coronaprämie
coronaprämien
coronarat
coronaschutzverordnung
coronaschutzverordnungen
coronasoforthilfe
coronasoforthilfehh
coronasoforthilfen
coronasoforthilfeprogramm
coronasoforthilfeprogramms
coronateststrategie
coronaupdatesbmg
coronaverordnung
coronaverordnungen
coronaverordung
coronaverorndung
coronavirusverordnung
coronavo
coronawirtschaftshilfe
coronawirtschaftshilfen
covid19bevölkerungsschutzgesetz
eindämmungsverordnung
gesetzentwürfen
impfstrategie
impfverordnung
infektionsschutzverordnung
kinderkrankengeld
konjunkturpaket
kurzarbeitergeld
landesversammlungsgesetzes
langzeitstrategie
lockerung
lockerungen
lohnfortzahlungen
minister
ministerinnen
ministerpäsidentenkonferenz
ministerpräsidenten
ministerpräsidentenkonferenz
ministerpräsidentinnen
ministerrat
mp
mpk
öffnungsschritt
öffnungsschritte
pflegebonus
regierungschefs
schaltkonferenz
schutzmaskenverordnung
shutdown
shutdowns
soforthilfe
soforthilfen
sonderkabinett
telefonschalte
testpflicht
teststrategie
testverordnung
testverpflichtung
testverpflichtungen
versammlungsgesetz
videoschalte
